# Supplementary material for: Hematological and gene co-expression network analyses of high-risk beef cattle defines immunological mechanisms and biological complexes involved in bovine respiratory disease and weight gain
Source: PLoS One. 2022 Nov 3;17(11):e0277033. doi: 10.1371/journal.pone.0277033 (PMC9632787; doi:10.1371/journal.pone.0277033)
Supplement: S1 Table — (XLSX) [file pone.0277033.s001.xlsx]

## Sheet: 2017 Cattle
Table S1: Clinical metadata of cattle selected for WGCNA analysis.
ID	FEC-d0	WT-d0	ADG-d12	ADG-d26	ADG-d82	GR	Sex	Temp-d0	BRD	Treat_Freq	Risk_Days
ID_104.2017_S10	172	458	4.75	4.03846	3.41463	3.32505	Bull	103.4	No	0	82
ID_105.2017_S11	735	498	2.66667	3.57692	3.23171	3.25355	Bull	104.1	Yes	1	10
ID_109.2017_S12	3060	503	2.08333	2.23077	2.08537	2.08164	Bull	103.1	Yes	1	7
ID_115.2017_S13	1425	498	5.66667	4.61538	3.52439	3.3783	Steer	102.4	No	0	82
ID_119.2017_S14	945	480	2.58333	2.57692	3.08537	3.12627	Bull	103.7	No	0	82
ID_123.2017_S15	300	432	1.66667	1.96154	2.20732	2.24341	Bull	104.4	Yes	2	11
ID_125.2017_S16	925	442	-0.5	-0.538462	1.36585	1.51826	Bull	102.3	Yes	1	13
ID_130.2017_S17	750	461	0.333333	2.38462	2.85366	3.00406	Bull	102.8	No	0	82
ID_133.2017_S18	1360	515	-0.583333	0.653846	1.76829	1.92647	Bull	103.5	Yes	1	12
ID_139.2017_S19	630	468	2.75	3.46154	3.20732	3.22566	Steer	102.9	Yes	2	8
ID_155.2017_S20	285	495	0.75	3.07692	3.47561	3.6354	Bull	102.2	No	0	82
ID_156.2017_S21	370	468	-0.666667	2.26923	2.67073	2.8641	Bull	102.4	Yes	2	6
ID_158.2017_S22	360	471	0.583333	1.92308	2.04878	2.13235	Bull	103.8	Yes	1	9
ID_160.2017_S23	1055	433	3.91667	2.96154	2.21951	2.107	Bull	103.2	No	0	82
ID_167.2017_S25	280	468	1.5	1.92308	2.4878	2.5568	Bull	103.6	Yes	1	7
ID_168.2017_S26	660	443	2	3.53846	2.80488	2.82961	Steer	102.6	Yes	1	8
ID_169.2017_S27	460	477	0.833333	2.15385	2.2439	2.32353	Bull	103.6	No	0	82
ID_177.2017_S28	160	485	-0.333333	1.92308	3	3.21095	Bull	103.2	No	0	82
ID_181.2017_S29	165	461	1.66667	2.53846	2.82927	2.90061	Bull	104.5	No	0	82
ID_185.2017_S30	410	515	-1.16667	1.23077	2	2.19371	Bull	102.9	Yes	1	12
ID_187.2017_S31	45	481	-2.33333	0.769231	1.39024	1.61055	Bull	104.4	Yes	1	11
ID_195.2017_S32	460	532	2.58333	2.61538	3.14634	3.19118	Bull	104.2	No	0	82
ID_199.2017_S33	925	467	1.08333	0.923077	2.60976	2.73783	Bull	103	No	0	82

## Sheet: 2019 Cattle
ID	FEC-d0	WT-d0	ADG-d14	ADG-d28	ADG-d60	GR	Sex	Temp-d0	BRD	Treat_Freq	Risk_Days
ID_113.2019_S34	2450	500	2.64286	2.78571	2.15	2.13239	S	103.4	N	0	60
ID_118.2019_S35	450	451	-1.64286	-1.75	-0.166667	-0.102577	S	102.8	Y	3	9
ID_121.2019_S36	600	573	2.28571	3.64286	2.38333	2.43583	S	102.5	N	0	60
ID_134.2019_S37	0	579	2.57143	2.82143	2.63333	2.64502	S	102.9	N	0	60
ID_155.2019_S38	250	498	N/A	N/A	N/A	N/A	S	101.7	Y	2	4
ID_166.2019_S39	300	511	-0.0714286	1.46429	1.26667	1.38252	S	102.2	Y	1	3
ID_175.2019_S40	375	457	N/A	N/A	N/A	N/A	S	101.7	Y	1	2
ID_194.2019_S41	200	465	-2.5	-0.571429	0.916667	1.14199	S	103.7	Y	2	1
ID_197.2019_S42	475	537	2.85714	3.14286	2.63333	2.63315	S	102.2	N	0	60
ID_205.2019_S43	25	515	2.21429	2.82143	2.21667	2.23825	S	102.6	N	0	60
ID_210.2019_S44	50	510	-1	0.571429	0.95	1.09525	S	102.3	Y	2	4
ID_211.2019_S45	375	517	2.28571	2.71429	2.11667	2.12405	S	101.4	N	0	60
ID_212.2019_S46	950	485	5.21429	2.71429	3.01667	2.82719	S	103.4	N	0	60
ID_246.2019_S47	150	516	0.928571	-0.357143	0.233333	0.155887	S	105.1	Y	2	6
ID_248.2019_S48	600	482	-1.78571	0.464286	0.766667	0.963618	S	103.6	Y	1	3
ID_252.2019_S49	0	531	-3.28571	-1.82143	N/A	-1.82143	S	103	Y	3	14
ID_254.2019_S50	125	576	4.42857	4.46429	2.58333	2.49975	S	102.5	N	0	60
ID_255.2019_S51	1000	479	4.5	3.35714	2.48333	2.35018	S	102.5	N	0	60
ID_266.2019_S52	25	528	3.64286	3.21429	2.38333	2.31026	S	102.3	N	0	60
ID_272.2019_S53	450	514	2.71429	3.78571	2.61667	2.65008	S	102.6	N	0	60
ID_274.2019_S54	75	528	2.85714	0.892857	N/A	0.892857	S	102.6	Y	3	1
ID_285.2019_S55	200	523	0.857143	2.53571	1.31667	1.39717	S	102.2	Y	1	7
ID_287.2019_S56	600	536	-4.71429	-0.142857	0.366667	0.762001	S	103.1	Y	1	14
ID_295.2019_S57	0	501	0.357143	2	2.08333	2.22082	S	102.8	N	0	60
