# Supplementary material for: Hematological and gene co-expression network analyses of high-risk beef cattle defines immunological mechanisms and biological complexes involved in bovine respiratory disease and weight gain
Source: PLoS One. 2022 Nov 3;17(11):e0277033. doi: 10.1371/journal.pone.0277033 (PMC9632787; doi:10.1371/journal.pone.0277033)
Supplement: S2 Table — (XLSX) [file pone.0277033.s002.xlsx]

## Sheet: Sheet1
Table S2: CBC and leukocyte distribution data of cattle selected for WGCNA analysis.
ID	Neu%	Eos%	Baso%	Mono%	Lymph%	NL Ratio	WBC (K/μL)	RBC (M/μL)	HGB (g/dL)	HCT (%)	MCV (fL)	MCH (pg)	MCHC (g/dL)	RDW (%)	PLT (K/μL)
ID_104.2017_S10	36.67	2.33	0.33	10.33	50.33	0.728477	4.68	8.09	10.4	29.9	36.9	12.8	34.7	27	1165
ID_105.2017_S11	30.67	7	0.67	10.67	51	0.601307	6.26	10.4	13.1	35.3	34	12.6	37.1	27.8	2484
ID_109.2017_S12	25	9.33	0	20	45.67	0.547445	11.4	9.77	11.7	31.1	31.9	12	37.7	28.7	1805
ID_115.2017_S13	38.67	4.33	0.33	11.67	45	0.859259	7.31	9.17	13.6	39	42.6	14.8	34.7	27.1	778
ID_119.2017_S14	34.67	0.33	0	12.67	52.33	0.66242	8.12	9.35	13.4	37	39.6	14.3	36.2	35.6	1611
ID_123.2017_S15	33.67	0.33	0.33	7.33	58.33	0.577143	11.9	9.77	13.2	35.5	36.4	13.5	37.1	30.3	1600
ID_125.2017_S16	39.67	3.67	0.33	5	51.33	0.772727	5.44	9.22	11.3	31.6	34.3	12.3	35.7	29.9	1862
ID_130.2017_S17	30	3.33	0.33	3.67	62.67	0.478723	8.63	9.05	12.7	35.3	39	14	35.9	27	961
ID_133.2017_S18	42	1.33	0	6.67	50	0.84	4.81	9.96	14.8	41.5	41.7	14.8	35.6	29.3	1159
ID_139.2017_S19	38.33	9	0.33	8.67	43.67	0.877863	10.4	9.91	13.3	38	38.3	13.4	35.1	26.6	972
ID_155.2017_S20	34.67	5.33	0	16.33	43.67	0.793893	6.07	9.46	12	31.7	33.6	12.7	38	28.2	1961
ID_156.2017_S21	32.33	1	0	16.33	50.33	0.642384	4.49	9.36	12.7	35.6	38	13.6	35.8	26.3	1118
ID_158.2017_S22	35	3.67	0.33	4.67	56.33	0.621302	5.44	9.57	13.3	37.8	39.5	13.9	35.2	30.4	1049
ID_160.2017_S23	23.67	0.67	0	11.33	64.33	0.367876	8.01	9.62	12.9	35.2	36.6	13.4	36.6	29	1425
ID_167.2017_S25	40	0.67	0.33	8.33	50.67	0.789474	5.04	9.55	12.9	33.3	34.9	13.5	38.8	35.7	1988
ID_168.2017_S26	42.67	4	0	7	46.33	0.920863	7.83	8.76	11.8	33.6	38.4	13.5	35	28.5	1139
ID_169.2017_S27	63.33	4.33	0	10.33	22	2.87879	6.54	7.77	12	34.6	44.6	15.5	34.7	23	862
ID_177.2017_S28	44.33	3	0	4.33	48.33	0.917241	8.57	9	12.7	35.8	39.8	14.1	35.4	27	838
ID_181.2017_S29	38.33	2	0	6.33	53.33	0.71875	9.15	10.33	13.6	38.3	36.8	13.1	35.5	28.6	1497
ID_185.2017_S30	29.33	7	0	3.67	60	0.488889	5.52	8.49	14	40	47.1	16.4	34.9	27.5	650
ID_187.2017_S31	42.33	0.33	0	8	49.33	0.858108	10.6	10.5	14.8	40.2	38.2	14	36.7	30.1	1131
ID_195.2017_S32	29.67	0.33	0	3.67	66.33	0.447236	7.36	8.59	11.7	33.7	39.2	13.7	34.8	25.9	591
ID_199.2017_S33	35.33	3	0.67	1.33	59.67	0.592179	6.11	8.92	12.4	34.5	38.6	14	36.1	24.8	950
