# Supplementary material for: Hematological and gene co-expression network analyses of high-risk beef cattle defines immunological mechanisms and biological complexes involved in bovine respiratory disease and weight gain
Source: PLoS One. 2022 Nov 3;17(11):e0277033. doi: 10.1371/journal.pone.0277033 (PMC9632787; doi:10.1371/journal.pone.0277033)
Supplement: S3 Table — (CSV) [file pone.0277033.s003.csv]

Table S3: Full gene list and weighted module assignment.
Gene_ID	Module number	Module color
ABCA6	0	grey
ABCG2	0	grey
ABHD10	0	grey
ABRAXAS1	0	grey
ACER3	0	grey
ACIN1	0	grey
ACOT9	0	grey
ACTR3B	0	grey
ACVR2B	0	grey
ADAM9	0	grey
ADAMTS14	0	grey
ADAMTSL4	0	grey
ADCK2	0	grey
ADCY7	0	grey
ADNP	0	grey
ADNP2	0	grey
ADPRM	0	grey
AES	0	grey
AFF2	0	grey
AFF3	0	grey
AGA	0	grey
AGAP3	0	grey
AIF1	0	grey
AKAP17A	0	grey
ALDH4A1	0	grey
ALDH6A1	0	grey
ALG10	0	grey
AMN1	0	grey
ANAPC10	0	grey
ANGPTL6	0	grey
ANKRD27	0	grey
ANKRD40	0	grey
APMAP	0	grey
APOM	0	grey
APPL1	0	grey
ARAP2	0	grey
AREL1	0	grey
ARFGAP2	0	grey
ARFGAP3	0	grey
ARHGAP21	0	grey
ARHGAP31	0	grey
ARHGAP39	0	grey
ARHGAP4	0	grey
ARHGEF10L	0	grey
ARHGEF40	0	grey
ARID3A	0	grey
ARID3B	0	grey
ARL16	0	grey
ARL5A	0	grey
ARL6IP5	0	grey
ARNTL	0	grey
ARPIN	0	grey
ARRDC4	0	grey
ASAH1	0	grey
ASB2	0	grey
ASNSD1	0	grey
ASS1	0	grey
ATAD1	0	grey
ATG10	0	grey
ATG2B	0	grey
ATIC	0	grey
ATP5ME	0	grey
ATR	0	grey
ATXN3	0	grey
ATXN7L1	0	grey
B4GALT5	0	grey
BACH1	0	grey
BAG4	0	grey
BAG6	0	grey
BAHCC1	0	grey
BAHD1	0	grey
BANP	0	grey
BCL2	0	grey
BCL2L15	0	grey
BCORL1	0	grey
BDP1	0	grey
BEND6	0	grey
BEX2	0	grey
BEX3	0	grey
BHLHE41	0	grey
BIN3	0	grey
BLOC1S5	0	grey
BMPR1A	0	grey
BOC	0	grey
BOLA	0	grey
BOLA-DRB2	0	grey
BOLA-NC1	0	grey
BORCS8	0	grey
BPHL	0	grey
BRD1	0	grey
BRD3	0	grey
BRD4	0	grey
BRSK2	0	grey
BST1	0	grey
BTF3L4	0	grey
BVD1.23	0	grey
C11H2orf68	0	grey
C11H9orf78	0	grey
C14H8orf59	0	grey
C15H11orf71	0	grey
C18H16orf87	0	grey
C19H17orf75	0	grey
C19H17orf80	0	grey
C1GALT1C1	0	grey
C21H15orf40	0	grey
C23H6orf89	0	grey
C25H7orf26	0	grey
C25H7orf43	0	grey
C29H11orf95	0	grey
C3H1orf43	0	grey
C3H1orf54	0	grey
C4H7orf25	0	grey
C5H12orf4	0	grey
C9H6orf120	0	grey
CA2	0	grey
CACTIN	0	grey
CAD	0	grey
CALML4	0	grey
CAMKMT	0	grey
CAPNS1	0	grey
CARHSP1	0	grey
CARNS1	0	grey
CARS2	0	grey
CASK	0	grey
CASP1	0	grey
CAST	0	grey
CATSPERD	0	grey
CAV1	0	grey
CAVIN3	0	grey
CBR4	0	grey
CC2D1B	0	grey
CC2D2B	0	grey
CCDC142	0	grey
CCDC149	0	grey
CCDC9	0	grey
CCDC93	0	grey
CCNC	0	grey
CCNK	0	grey
CCNL1	0	grey
CCNT2	0	grey
CCR1	0	grey
CD200R1L	0	grey
CD226	0	grey
CD27	0	grey
CD300LG	0	grey
CD37	0	grey
CD46	0	grey
CD47	0	grey
CD53	0	grey
CD72	0	grey
CDC14A	0	grey
CDC73	0	grey
CDCA7	0	grey
CDH10	0	grey
CDK5RAP1	0	grey
CDR2L	0	grey
CDYL2	0	grey
CEBPA	0	grey
CEBPD	0	grey
CEBPG	0	grey
CELSR2	0	grey
CEP120	0	grey
CEP295	0	grey
CFL2	0	grey
CHCHD5	0	grey
CHD1L	0	grey
CHD2	0	grey
CHD5	0	grey
CHD9	0	grey
CHDH	0	grey
CHKA	0	grey
CHML	0	grey
CHMP4A	0	grey
CHPF	0	grey
CLIC2	0	grey
CLNK	0	grey
CLPB	0	grey
CLPTM1L	0	grey
CMC4	0	grey
CMTM8	0	grey
CNIH4	0	grey
CNMD	0	grey
CNN2	0	grey
CNOT1	0	grey
CNPPD1	0	grey
CNTNAP1	0	grey
COL11A2	0	grey
COL26A1	0	grey
COL6A3	0	grey
COMMD6	0	grey
COPB1	0	grey
COQ4	0	grey
COQ8B	0	grey
COX11	0	grey
COX7ALP1	0	grey
COX8A	0	grey
CRAT	0	grey
CREB3L2	0	grey
CRTC1	0	grey
CRYL1	0	grey
CRYZL1	0	grey
CSGALNACT2	0	grey
CSNK1E	0	grey
CSNK1G3	0	grey
CSPG4	0	grey
CSTF2T	0	grey
CTBP1	0	grey
CTDSPL2	0	grey
CTIF	0	grey
CTNNAL1	0	grey
CTSO	0	grey
CUEDC1	0	grey
CWC25	0	grey
CXHXorf38	0	grey
CXHXorf57	0	grey
CYB561	0	grey
CYB5D2	0	grey
CYB5R4	0	grey
CYBC1	0	grey
DCAF4	0	grey
DCAF8	0	grey
DCAKD	0	grey
DCLRE1A	0	grey
DCLRE1C	0	grey
DDX19A	0	grey
DDX52	0	grey
DDX55	0	grey
DECR1	0	grey
DEF6	0	grey
DEFB1	0	grey
DENND6A	0	grey
DET1	0	grey
DEXI	0	grey
DGUOK	0	grey
DHX36	0	grey
DHX57	0	grey
DLG4	0	grey
DNAAF5	0	grey
DNAJB1	0	grey
DNAJC10	0	grey
DNAJC14	0	grey
DNAJC28	0	grey
DNAJC3	0	grey
DNAJC30	0	grey
DNASE1	0	grey
DNASE2	0	grey
DNM1	0	grey
DNM2	0	grey
DOCK8	0	grey
DOCK9	0	grey
DOHH	0	grey
DOK3	0	grey
DPAGT1	0	grey
DPEP2	0	grey
DPH3	0	grey
DPP7	0	grey
DTNBP1	0	grey
DTWD1	0	grey
DTX2	0	grey
DUS3L	0	grey
DYM	0	grey
DZIP3	0	grey
EBF4	0	grey
ECH1	0	grey
ECSCR	0	grey
EFEMP1	0	grey
EGR1	0	grey
EI24	0	grey
EIF2A	0	grey
EIF3A	0	grey
EIF4EBP1	0	grey
EIF4G2	0	grey
EIF4G3	0	grey
ELF3	0	grey
ELF4	0	grey
ELK4	0	grey
ELMO1	0	grey
ELOA	0	grey
ELOC	0	grey
ELOF1	0	grey
ELOVL4	0	grey
ELP3	0	grey
EMC6	0	grey
EML2	0	grey
EMSY	0	grey
ENDOV	0	grey
ENTPD7	0	grey
EPC1	0	grey
EPS15L1	0	grey
ERAP1	0	grey
ERBIN	0	grey
ERCC6	0	grey
ERGIC2	0	grey
ERLIN1	0	grey
ERMARD	0	grey
ESCO1	0	grey
ESPNL	0	grey
ETV6	0	grey
EVI2B	0	grey
EXOC5	0	grey
EXOC7	0	grey
FAAH	0	grey
FAHD1	0	grey
FAM118A	0	grey
FAM149A	0	grey
FAM149B1	0	grey
FAM160B1	0	grey
FAM184A	0	grey
FAM184B	0	grey
FAM192A	0	grey
FAM53B	0	grey
FANCG	0	grey
FANCL	0	grey
FBH1	0	grey
FBN1	0	grey
FBXL12	0	grey
FBXL19	0	grey
FBXO3	0	grey
FBXO33	0	grey
FBXO4	0	grey
FBXO6	0	grey
FCER1A	0	grey
FECH	0	grey
FHIT	0	grey
FKBP14	0	grey
FKBP1B	0	grey
FKBP4	0	grey
FKRP	0	grey
FLT1	0	grey
FLT3LG	0	grey
FOXO3	0	grey
FOXRED1	0	grey
FRA10AC1	0	grey
FRZB	0	grey
FSD1L	0	grey
FUBP3	0	grey
FUCA1	0	grey
FUCA2	0	grey
FXN	0	grey
FXYD4	0	grey
GALNT12	0	grey
GANAB	0	grey
GATA1	0	grey
GATC	0	grey
GCC2	0	grey
GFRA4	0	grey
GIMAP8	0	grey
GLB1	0	grey
GLIPR1	0	grey
GLIPR2	0	grey
GLMN	0	grey
GLO1	0	grey
GNA15	0	grey
GNAI3	0	grey
GOLGA1	0	grey
GORAB	0	grey
GPAT4	0	grey
GPATCH11	0	grey
GPCPD1	0	grey
GPN2	0	grey
GPR158	0	grey
GPR161	0	grey
GPR183	0	grey
GPR55	0	grey
GRB2	0	grey
GRB7	0	grey
GRK6	0	grey
GSDMD	0	grey
GSTT1	0	grey
GSTZ1	0	grey
GTF2H2	0	grey
GTF2I	0	grey
GTPBP4	0	grey
GYG1	0	grey
H2AFV	0	grey
HAS3	0	grey
HBS1L	0	grey
HCFC1	0	grey
HDAC10	0	grey
HDAC4	0	grey
HEATR5A	0	grey
HEATR6	0	grey
HECTD4	0	grey
HELQ	0	grey
HERC2	0	grey
HES4	0	grey
HEXB	0	grey
HEXDC	0	grey
HID1	0	grey
HIF1AN	0	grey
HIPK1	0	grey
HIVEP2	0	grey
HMGCL	0	grey
HNRNPC	0	grey
HOXB4	0	grey
HPGDS	0	grey
HPS6	0	grey
HSCB	0	grey
HSPA1A	0	grey
HSPB1	0	grey
HSPBP1	0	grey
HSPG2	0	grey
IFI27L2	0	grey
IFI44L	0	grey
IFT122	0	grey
IFT20	0	grey
IK	0	grey
IKBKG	0	grey
IKZF1	0	grey
IL12RB2	0	grey
IL6R	0	grey
IMMP1L	0	grey
IMPDH2	0	grey
INO80D	0	grey
INO80E	0	grey
INPP4B	0	grey
INPP5D	0	grey
IPO11	0	grey
IPO7	0	grey
IQSEC1	0	grey
ISCA1	0	grey
ISCA2	0	grey
ITGA4	0	grey
ITGB3BP	0	grey
ITM2B	0	grey
ITPRIPL1	0	grey
JMJD6	0	grey
JPT1	0	grey
JPT2	0	grey
JSP.1	0	grey
KANSL1L	0	grey
KANSL2	0	grey
KANSL3	0	grey
KAT14	0	grey
KBTBD4	0	grey
KCNK13	0	grey
KCNT1	0	grey
KCTD20	0	grey
KDELC2	0	grey
KDM2A	0	grey
KDM2B	0	grey
KDM3B	0	grey
KDM5A	0	grey
KDM7A	0	grey
KIAA0319L	0	grey
KIAA0556	0	grey
KIAA0930	0	grey
KIF20B	0	grey
KLF6	0	grey
KLHL18	0	grey
KLHL22	0	grey
KLHL9	0	grey
KLRB1	0	grey
KLRC1	0	grey
KLRD1	0	grey
KMO	0	grey
KMT2C	0	grey
KMT2E	0	grey
KMT5A	0	grey
KPNA1	0	grey
KPNA4	0	grey
KRBA1	0	grey
KRBA2	0	grey
KRR1	0	grey
L1CAM	0	grey
LACTB	0	grey
LAMTOR4	0	grey
LARGE2	0	grey
LCMT2	0	grey
LCN2	0	grey
LDB1	0	grey
LDHA	0	grey
LGALS1	0	grey
LGALS12	0	grey
LIMD1	0	grey
LIPT1	0	grey
LOC100124497	0	grey
LOC100138864	0	grey
LOC100139360	0	grey
LOC100294994	0	grey
LOC100298774	0	grey
LOC100298868	0	grey
LOC100299712	0	grey
LOC100300051	0	grey
LOC100300095	0	grey
LOC100335205	0	grey
LOC100336589	0	grey
LOC100336993	0	grey
LOC100337108	0	grey
LOC100337390	0	grey
LOC100847180	0	grey
LOC100847190	0	grey
LOC100847365	0	grey
LOC100847374	0	grey
LOC100847509	0	grey
LOC100847604	0	grey
LOC100847890	0	grey
LOC100848007	0	grey
LOC100848226	0	grey
LOC100848492	0	grey
LOC100848504	0	grey
LOC100848540	0	grey
LOC100848642	0	grey
LOC100848700	0	grey
LOC100848886	0	grey
LOC100848940	0	grey
LOC100850276	0	grey
LOC100852090	0	grey
LOC101902025	0	grey
LOC101902760	0	grey
LOC101902937	0	grey
LOC101903564	0	grey
LOC101903590	0	grey
LOC101904595	0	grey
LOC101904784	0	grey
LOC101904916	0	grey
LOC101904939	0	grey
LOC101905453	0	grey
LOC101905477	0	grey
LOC101905514	0	grey
LOC101905532	0	grey
LOC101905887	0	grey
LOC101906273	0	grey
LOC101906756	0	grey
LOC101906837	0	grey
LOC101907348	0	grey
LOC101907575	0	grey
LOC101907622	0	grey
LOC101907747	0	grey
LOC101908144	0	grey
LOC101908759	0	grey
LOC104968753	0	grey
LOC104970698	0	grey
LOC104972821	0	grey
LOC104972869	0	grey
LOC104973099	0	grey
LOC104973383	0	grey
LOC104973517	0	grey
LOC104974034	0	grey
LOC104975676	0	grey
LOC104975871	0	grey
LOC107131356	0	grey
LOC107131639	0	grey
LOC107131703	0	grey
LOC107132475	0	grey
LOC107132534	0	grey
LOC107132718	0	grey
LOC107133343	0	grey
LOC112441455	0	grey
LOC112441457	0	grey
LOC112441663	0	grey
LOC112442040	0	grey
LOC112442070	0	grey
LOC112442322	0	grey
LOC112443001	0	grey
LOC112443816	0	grey
LOC112444152	0	grey
LOC112444505	0	grey
LOC112444860	0	grey
LOC112444870	0	grey
LOC112444871	0	grey
LOC112445190	0	grey
LOC112445692	0	grey
LOC112445697	0	grey
LOC112445731	0	grey
LOC112445995	0	grey
LOC112446676	0	grey
LOC112446785	0	grey
LOC112447068	0	grey
LOC112447087	0	grey
LOC112447316	0	grey
LOC112447353	0	grey
LOC112447408	0	grey
LOC112448088	0	grey
LOC112448364	0	grey
LOC112448734	0	grey
LOC112448767	0	grey
LOC112448833	0	grey
LOC112448853	0	grey
LOC112449291	0	grey
LOC112449349	0	grey
LOC504548	0	grey
LOC505600	0	grey
LOC506181	0	grey
LOC507930	0	grey
LOC508131	0	grey
LOC508441	0	grey
LOC508459	0	grey
LOC509118	0	grey
LOC509155	0	grey
LOC510185	0	grey
LOC510798	0	grey
LOC511617	0	grey
LOC512863	0	grey
LOC512869	0	grey
LOC513508	0	grey
LOC513869	0	grey
LOC514181	0	grey
LOC515418	0	grey
LOC518495	0	grey
LOC520016	0	grey
LOC522845	0	grey
LOC523126	0	grey
LOC524576	0	grey
LOC526163	0	grey
LOC531462	0	grey
LOC533073	0	grey
LOC534627	0	grey
LOC614423	0	grey
LOC614625	0	grey
LOC616254	0	grey
LOC616782	0	grey
LOC616830	0	grey
LOC616840	0	grey
LOC617648	0	grey
LOC618541	0	grey
LOC618633	0	grey
LOC781584	0	grey
LOC781990	0	grey
LOC782367	0	grey
LOC782675	0	grey
LOC782950	0	grey
LOC782954	0	grey
LOC783022	0	grey
LOC783185	0	grey
LOC783504	0	grey
LOC783604	0	grey
LOC784358	0	grey
LOC785843	0	grey
LOC786126	0	grey
LOC786297	0	grey
LOC786363	0	grey
LOC786987	0	grey
LOC787057	0	grey
LOC787237	0	grey
LOC787257	0	grey
LOC787803	0	grey
LOC788724	0	grey
LOC788736	0	grey
LOC789829	0	grey
LOC790266	0	grey
LOC790271	0	grey
LONP2	0	grey
LPCAT2	0	grey
LPXN	0	grey
LRIG2	0	grey
LRRC58	0	grey
LRRC63	0	grey
LRRC8A	0	grey
LRRC8D	0	grey
LRRFIP2	0	grey
LSM14A	0	grey
LSS	0	grey
LXN	0	grey
LY96	0	grey
LYPD6	0	grey
LYPLA1	0	grey
LYRM2	0	grey
LYSMD4	0	grey
LZIC	0	grey
LZTS3	0	grey
MAD2L1BP	0	grey
MANEA	0	grey
MANSC4	0	grey
MAP2K4	0	grey
MAP2K7	0	grey
MAP3K1	0	grey
MAP3K12	0	grey
MAP3K4	0	grey
MAP3K7	0	grey
MAPK1	0	grey
MAPKAPK3	0	grey
MARS2	0	grey
MATK	0	grey
MATR3	0	grey
MBD5	0	grey
MBNL3	0	grey
MCCC2	0	grey
MCF2L	0	grey
MCM10	0	grey
MCMBP	0	grey
MDC1	0	grey
MED17	0	grey
MED19	0	grey
MED7	0	grey
METTL14	0	grey
METTL21A	0	grey
METTL23	0	grey
METTL2A	0	grey
METTL6	0	grey
METTL8	0	grey
MFSD12	0	grey
MFSD5	0	grey
MGST2	0	grey
MICALL1	0	grey
MICU2	0	grey
MIDN	0	grey
MIEF1	0	grey
MILR1	0	grey
MIOS	0	grey
MKNK2	0	grey
MKRN2	0	grey
MLYCD	0	grey
MMD	0	grey
MNF1	0	grey
MORC2	0	grey
MORN3	0	grey
MOSPD3	0	grey
MPP2	0	grey
MRM3	0	grey
MRO	0	grey
MRPL15	0	grey
MRPL16	0	grey
MRPL33	0	grey
MRPL50	0	grey
MRPS12	0	grey
MRPS6	0	grey
MRRF	0	grey
MRS2	0	grey
MS4A8	0	grey
MTDH	0	grey
MTERF3	0	grey
MYB	0	grey
MYBL1	0	grey
MYH10	0	grey
MYL12B	0	grey
MZF1	0	grey
NAA35	0	grey
NAAA	0	grey
NCAPH2	0	grey
NCOA7	0	grey
NCR1	0	grey
NDEL1	0	grey
NDOR1	0	grey
NDST1	0	grey
NDST2	0	grey
NDUFAF1	0	grey
NDUFC1	0	grey
NDUFS2	0	grey
NELL2	0	grey
NEMP1	0	grey
NEPRO	0	grey
NEURL4	0	grey
NFXL1	0	grey
NFYC	0	grey
NGRN	0	grey
NHLRC2	0	grey
NIP7	0	grey
NIPBL	0	grey
NISCH	0	grey
NIT2	0	grey
NLK	0	grey
NLRC3	0	grey
NME1	0	grey
NMNAT2	0	grey
NMT2	0	grey
NOC2L	0	grey
NOP14	0	grey
NPAT	0	grey
NPTN	0	grey
NRCAM	0	grey
NSD1	0	grey
NSG1	0	grey
NSUN2	0	grey
NT5C3B	0	grey
NUCB2	0	grey
NUDT19	0	grey
NUMBL	0	grey
OAZ1	0	grey
OCIAD1	0	grey
OCLN	0	grey
OGDH	0	grey
OGFRL1	0	grey
ORMDL3	0	grey
OSBPL6	0	grey
OSBPL7	0	grey
OSBPL9	0	grey
OSCAR	0	grey
OTUB1	0	grey
OTUB2	0	grey
OTULIN	0	grey
P2RX1	0	grey
PACSIN2	0	grey
PAGR1	0	grey
PANK4	0	grey
PAPD4	0	grey
PAPOLG	0	grey
PARP11	0	grey
PATL1	0	grey
PAXX	0	grey
PBXIP1	0	grey
PCBD1	0	grey
PCBD2	0	grey
PCK2	0	grey
PCMTD1	0	grey
PCNA	0	grey
PDCD2	0	grey
PDE4D	0	grey
PDE4DIP	0	grey
PDE7A	0	grey
PDLIM2	0	grey
PDPR	0	grey
PECAM1	0	grey
PELI1	0	grey
PEMT	0	grey
PEX11G	0	grey
PFDN4	0	grey
PGBD2	0	grey
PHF10	0	grey
PHF11	0	grey
PHF12	0	grey
PHF21A	0	grey
PIGG	0	grey
PIGN	0	grey
PIK3C3	0	grey
PIK3CG	0	grey
PIK3R3	0	grey
PIM2	0	grey
PIP4K2A	0	grey
PIP4K2B	0	grey
PITHD1	0	grey
PITPNM2	0	grey
PKD1	0	grey
PLA2G16	0	grey
PLBD2	0	grey
PLEKHA3	0	grey
PLEKHA5	0	grey
PLEKHA7	0	grey
PLEKHD1	0	grey
PLEKHJ1	0	grey
PLEKHM2	0	grey
PLEKHM3	0	grey
PLK2	0	grey
PLPP1	0	grey
PMEPA1	0	grey
PNKP	0	grey
PNPLA1	0	grey
PNPLA6	0	grey
PODXL	0	grey
POLI	0	grey
POLR3D	0	grey
POU2F2	0	grey
PPARA	0	grey
PPAT	0	grey
PPIF	0	grey
PPIP5K2	0	grey
PPM1F	0	grey
PPP1R13B	0	grey
PPP1R18	0	grey
PPP1R21	0	grey
PPP3CC	0	grey
PPP4R3A	0	grey
PPTC7	0	grey
PQBP1	0	grey
PQLC2	0	grey
PRDM16	0	grey
PRELID2	0	grey
PRF1	0	grey
PRG3	0	grey
PRIMPOL	0	grey
PRKD2	0	grey
PRMT1	0	grey
PRPF3	0	grey
PRSS50	0	grey
PRTG	0	grey
PRUNE1	0	grey
PSEN2	0	grey
PSMD11	0	grey
PSMG1	0	grey
PSMG3	0	grey
PTBP1	0	grey
PTDSS2	0	grey
PTEN	0	grey
PTMS	0	grey
PTPN13	0	grey
PUM1	0	grey
PUM2	0	grey
PYGO1	0	grey
QRICH1	0	grey
R3HDM1	0	grey
RAB11A	0	grey
RAB20	0	grey
RAB27A	0	grey
RAB37	0	grey
RAB40C	0	grey
RAB4B	0	grey
RAB9A	0	grey
RABGAP1	0	grey
RABIF	0	grey
RAD52	0	grey
RANBP9	0	grey
RASSF3	0	grey
RBAK	0	grey
RBM17	0	grey
RBM20	0	grey
RBM3	0	grey
RBM8A	0	grey
RCBTB2	0	grey
RCSD1	0	grey
REEP5	0	grey
REV1	0	grey
REXO1	0	grey
RGCC	0	grey
RGL2	0	grey
RHOBTB3	0	grey
RIC8A	0	grey
RINT1	0	grey
RITA1	0	grey
RMND5B	0	grey
RN18S1	0	grey
rna-NC_006853.1:5446..5518	0	grey
rna-NC_006853.1:5551..5617	0	grey
RNASEH1	0	grey
RNASEH2B	0	grey
RNF115	0	grey
RNF125	0	grey
RNF139	0	grey
RNF152	0	grey
RNF167	0	grey
RNF185	0	grey
RNMT	0	grey
RP9	0	grey
RPAIN	0	grey
RPAP2	0	grey
RPH3A	0	grey
RPL11	0	grey
RPL12	0	grey
RPL3	0	grey
RPL35A	0	grey
RPRD2	0	grey
RPS6KA6	0	grey
RRP36	0	grey
RSBN1	0	grey
RTEL1	0	grey
RUFY2	0	grey
RUNDC1	0	grey
RUNX3	0	grey
RUSC1	0	grey
RWDD2B	0	grey
RYR3	0	grey
S100PBP	0	grey
S1PR2	0	grey
SAAL1	0	grey
SAC3D1	0	grey
SACS	0	grey
SARM1	0	grey
SATB1	0	grey
SCAMP2	0	grey
SCAP	0	grey
SCFD2	0	grey
SCLT1	0	grey
SCN1B	0	grey
SCNM1	0	grey
SCRN3	0	grey
SDF4	0	grey
SEC14L1	0	grey
SEC23B	0	grey
SEC31A	0	grey
SEC61A2	0	grey
SEC63	0	grey
SEMA4G	0	grey
SERBP1	0	grey
SERPINB2	0	grey
SETD2	0	grey
SETD5	0	grey
SFMBT1	0	grey
SFXN1	0	grey
SHANK3	0	grey
SHLD1	0	grey
SIK3	0	grey
SIPA1L1	0	grey
SIRT3	0	grey
SKIL	0	grey
SKP1	0	grey
SLAIN2	0	grey
SLC14A1	0	grey
SLC15A1	0	grey
SLC19A2	0	grey
SLC25A15	0	grey
SLC25A19	0	grey
SLC25A23	0	grey
SLC25A26	0	grey
SLC25A51	0	grey
SLC27A5	0	grey
SLC30A6	0	grey
SLC35A4	0	grey
SLC35B2	0	grey
SLC35B3	0	grey
SLC35B4	0	grey
SLC35D2	0	grey
SLC37A2	0	grey
SLC38A10	0	grey
SLC38A4	0	grey
SLC43A3	0	grey
SLC44A1	0	grey
SLC45A4	0	grey
SLC5A3	0	grey
SLCO4C1	0	grey
SLTM	0	grey
SLU7	0	grey
SMARCA4	0	grey
SMARCD1	0	grey
SMDT1	0	grey
SMG7	0	grey
SMIM8	0	grey
SMYD2	0	grey
SMYD3	0	grey
SNAPC4	0	grey
SNRNP35	0	grey
SNX14	0	grey
SNX19	0	grey
SNX29	0	grey
SOBP	0	grey
SOD2	0	grey
SORBS1	0	grey
SOX5	0	grey
SP1	0	grey
SP100	0	grey
SP110	0	grey
SP3	0	grey
SPA17	0	grey
SPAG9	0	grey
SPARC	0	grey
SPART	0	grey
SPATA24	0	grey
SPATA5L1	0	grey
SPTB	0	grey
SPTSSA	0	grey
SRA1	0	grey
SREBF2	0	grey
SREK1	0	grey
SRGAP3	0	grey
SRPK1	0	grey
SRPK2	0	grey
SRSF10	0	grey
SSH2	0	grey
SSPO	0	grey
ST3GAL6	0	grey
ST6GALNAC6	0	grey
STAC2	0	grey
STAT6	0	grey
STIM2	0	grey
STK24	0	grey
STK4	0	grey
STK40	0	grey
STX12	0	grey
STX5	0	grey
STX6	0	grey
STX8	0	grey
STYX	0	grey
SUSD3	0	grey
SUSD6	0	grey
SV2B	0	grey
SVIL	0	grey
SYCP2	0	grey
SYMPK	0	grey
SYNE1	0	grey
SYNE3	0	grey
SYTL3	0	grey
TAC3	0	grey
TACO1	0	grey
TADA1	0	grey
TAF10	0	grey
TAF1D	0	grey
TAF9B	0	grey
TANGO6	0	grey
TANK	0	grey
TAOK3	0	grey
TARM1	0	grey
TARSL2	0	grey
TATDN3	0	grey
TBC1D32	0	grey
TBL2	0	grey
TBRG1	0	grey
TCERG1	0	grey
TCF12	0	grey
TDP1	0	grey
TDRD9	0	grey
TEAD2	0	grey
TEK	0	grey
TERT	0	grey
TEX14	0	grey
TEX22	0	grey
TGFBRAP1	0	grey
TGM2	0	grey
THAP7	0	grey
THUMPD2	0	grey
TIA1	0	grey
TICAM1	0	grey
TIGAR	0	grey
TIGD2	0	grey
TIMM10	0	grey
TJAP1	0	grey
TJP1	0	grey
TLE3	0	grey
TLK1	0	grey
TLNRD1	0	grey
TLR8	0	grey
TMED8	0	grey
TMEM123	0	grey
TMEM154	0	grey
TMEM183A	0	grey
TMEM225B	0	grey
TMEM236	0	grey
TMEM242	0	grey
TMEM259	0	grey
TMEM267	0	grey
TMEM41A	0	grey
TMEM64	0	grey
TMEM69	0	grey
TMSB15B	0	grey
TNFAIP3	0	grey
TNFSF4	0	grey
TNKS	0	grey
TNRC6B	0	grey
TOMM34	0	grey
TOR1A	0	grey
TOX	0	grey
TP53RK	0	grey
TRAF3IP1	0	grey
TRAF6	0	grey
TREX1	0	grey
TRIM25	0	grey
TRIM35	0	grey
TRIM37	0	grey
TRIM47	0	grey
TRMT10B	0	grey
TROVE2	0	grey
TRPM7	0	grey
TSEN2	0	grey
TSPAN31	0	grey
TSPAN32	0	grey
TSPAN7	0	grey
TSPYL1	0	grey
TSPYL5	0	grey
TSTD2	0	grey
TTC19	0	grey
TTC7B	0	grey
TTLL1	0	grey
TTYH1	0	grey
TUBGCP4	0	grey
TXLNG	0	grey
TXN2	0	grey
TXNRD2	0	grey
U2SURP	0	grey
UBD	0	grey
UBE2D4	0	grey
UBE2E3	0	grey
UBE2R2	0	grey
UBIAD1	0	grey
UBP1	0	grey
UEVLD	0	grey
UGGT2	0	grey
UHRF1BP1	0	grey
UPF3A	0	grey
URI1	0	grey
USP1	0	grey
USP19	0	grey
UTP6	0	grey
UTRN	0	grey
VCPKMT	0	grey
VIPR2	0	grey
VPS13B	0	grey
VPS33B	0	grey
VPS51	0	grey
VPS53	0	grey
VSIG10L	0	grey
WBP4	0	grey
WDR13	0	grey
WDR59	0	grey
WDR5B	0	grey
WDR77	0	grey
WDR86	0	grey
WDTC1	0	grey
WDYHV1	0	grey
WHAMM	0	grey
WRN	0	grey
XDH	0	grey
XG	0	grey
XPA	0	grey
XRCC4	0	grey
YME1L1	0	grey
YPEL5	0	grey
YWHAB	0	grey
YY1	0	grey
ZBTB2	0	grey
ZC3H13	0	grey
ZC3HAV1L	0	grey
ZCCHC14	0	grey
ZCCHC4	0	grey
ZER1	0	grey
ZFAND5	0	grey
ZFP91	0	grey
ZFYVE19	0	grey
ZFYVE9	0	grey
ZHX3	0	grey
ZMAT5	0	grey
ZMPSTE24	0	grey
ZNF169	0	grey
ZNF177	0	grey
ZNF180	0	grey
ZNF181	0	grey
ZNF202	0	grey
ZNF205	0	grey
ZNF207	0	grey
ZNF227	0	grey
ZNF282	0	grey
ZNF316	0	grey
ZNF318	0	grey
ZNF326	0	grey
ZNF329	0	grey
ZNF34	0	grey
ZNF365	0	grey
ZNF383	0	grey
ZNF436	0	grey
ZNF445	0	grey
ZNF484	0	grey
ZNF512B	0	grey
ZNF576	0	grey
ZNF585A	0	grey
ZNF638	0	grey
ZNF644	0	grey
ZNF684	0	grey
ZNF687	0	grey
ZNF689	0	grey
ZNF696	0	grey
ZNF75A	0	grey
ZNF789	0	grey
ZNF830	0	grey
ZNHIT3	0	grey
ZNRF2	0	grey
ZP3	0	grey
ZRSR2	0	grey
ZSCAN26	0	grey
ZSWIM7	0	grey
AAMDC	1	turquoise
ABCA2	1	turquoise
ABCA5	1	turquoise
ABCA7	1	turquoise
ABCB1	1	turquoise
ABCB6	1	turquoise
ABCB9	1	turquoise
ABCD3	1	turquoise
ABCG1	1	turquoise
ABHD14B	1	turquoise
ABHD18	1	turquoise
ABHD4	1	turquoise
ABHD8	1	turquoise
ABL1	1	turquoise
ABLIM2	1	turquoise
ABTB1	1	turquoise
ACAA2	1	turquoise
ACAD8	1	turquoise
ACAD9	1	turquoise
ACADVL	1	turquoise
ACAP1	1	turquoise
ACAP3	1	turquoise
ACBD6	1	turquoise
ACE	1	turquoise
ACOT7	1	turquoise
ACP6	1	turquoise
ACSL1	1	turquoise
ACSS2	1	turquoise
ACTN1	1	turquoise
ACTRT3	1	turquoise
ACY1	1	turquoise
ADA2	1	turquoise
ADAMTS10	1	turquoise
ADAMTS6	1	turquoise
ADAMTSL5	1	turquoise
ADAP2	1	turquoise
ADARB1	1	turquoise
ADCK5	1	turquoise
ADCYAP1R1	1	turquoise
ADD1	1	turquoise
ADGRA2	1	turquoise
ADHFE1	1	turquoise
ADIPOR1	1	turquoise
ADIPOR2	1	turquoise
ADIRF	1	turquoise
ADM2	1	turquoise
ADM5	1	turquoise
ADORA3	1	turquoise
AEBP1	1	turquoise
AFAP1	1	turquoise
AFAP1L2	1	turquoise
AFMID	1	turquoise
AGBL5	1	turquoise
AGFG2	1	turquoise
AGK	1	turquoise
AGO1	1	turquoise
AGO4	1	turquoise
AGPAT1	1	turquoise
AGPAT4	1	turquoise
AHCYL2	1	turquoise
AHNAK	1	turquoise
AIFM2	1	turquoise
AIG1	1	turquoise
AKAP1	1	turquoise
AKAP10	1	turquoise
AKAP5	1	turquoise
AKAP8L	1	turquoise
AKAP9	1	turquoise
AKNA	1	turquoise
AKR1B1	1	turquoise
AKR1C4	1	turquoise
AKT1	1	turquoise
AKT3	1	turquoise
AKTIP	1	turquoise
ALAD	1	turquoise
ALG1	1	turquoise
ALG3	1	turquoise
ALG8	1	turquoise
ALG9	1	turquoise
ALKBH5	1	turquoise
ALOX12	1	turquoise
ALOX5	1	turquoise
ALPL	1	turquoise
AMIGO1	1	turquoise
AMOTL1	1	turquoise
AMPD2	1	turquoise
AMZ2	1	turquoise
ANAPC1	1	turquoise
ANGEL1	1	turquoise
ANK2	1	turquoise
ANKHD1	1	turquoise
ANKLE1	1	turquoise
ANKLE2	1	turquoise
ANKRA2	1	turquoise
ANKRD13A	1	turquoise
ANKRD13D	1	turquoise
ANKRD16	1	turquoise
ANKRD34A	1	turquoise
ANKRD37	1	turquoise
ANKRD54	1	turquoise
ANKS3	1	turquoise
ANKZF1	1	turquoise
ANOS1	1	turquoise
ANP32A	1	turquoise
ANXA11	1	turquoise
ANXA8L1	1	turquoise
AP1M2	1	turquoise
AP1S3	1	turquoise
AP2B1	1	turquoise
AP3M2	1	turquoise
AP5Z1	1	turquoise
APBB1	1	turquoise
APC2	1	turquoise
APEH	1	turquoise
APOPT1	1	turquoise
APP	1	turquoise
ARAP3	1	turquoise
ARF5	1	turquoise
ARFGAP1	1	turquoise
ARHGAP1	1	turquoise
ARHGAP33	1	turquoise
ARHGAP35	1	turquoise
ARHGAP45	1	turquoise
ARHGEF1	1	turquoise
ARHGEF18	1	turquoise
ARHGEF7	1	turquoise
ARIH2	1	turquoise
ARIH2OS	1	turquoise
ARL10	1	turquoise
ARL13B	1	turquoise
ARL8B	1	turquoise
ARMC9	1	turquoise
ARMCX6	1	turquoise
ARMH1	1	turquoise
ARPC1A	1	turquoise
ARPC1B	1	turquoise
ARRB1	1	turquoise
ARRB2	1	turquoise
ARSG	1	turquoise
ARSK	1	turquoise
ARV1	1	turquoise
ASB7	1	turquoise
ASIC1	1	turquoise
ASPRV1	1	turquoise
ASPSCR1	1	turquoise
ATAT1	1	turquoise
ATF6B	1	turquoise
ATF7	1	turquoise
ATG101	1	turquoise
ATG13	1	turquoise
ATG16L1	1	turquoise
ATG2A	1	turquoise
ATG4D	1	turquoise
ATG9A	1	turquoise
ATG9B	1	turquoise
ATN1	1	turquoise
ATP11A	1	turquoise
ATP13A2	1	turquoise
ATP2A1	1	turquoise
ATP2B4	1	turquoise
ATP4B	1	turquoise
ATP6	1	turquoise
ATP6V1F	1	turquoise
ATP9A	1	turquoise
ATRIP	1	turquoise
ATRN	1	turquoise
ATXN2L	1	turquoise
AUP1	1	turquoise
AVPI1	1	turquoise
AXIN2	1	turquoise
B3GALNT2	1	turquoise
B3GALT4	1	turquoise
B3GALT6	1	turquoise
B3GNT7	1	turquoise
B3GNTL1	1	turquoise
B4GALT3	1	turquoise
B4GALT4	1	turquoise
B4GAT1	1	turquoise
BACE1	1	turquoise
BAP1	1	turquoise
BBC3	1	turquoise
BBS1	1	turquoise
BBS9	1	turquoise
BCAS3	1	turquoise
BCKDHA	1	turquoise
BCL2L1	1	turquoise
BCL2L13	1	turquoise
BCL3	1	turquoise
BCL9	1	turquoise
BCOR	1	turquoise
BCR	1	turquoise
BDH2	1	turquoise
BEGAIN	1	turquoise
BEND3	1	turquoise
BICD2	1	turquoise
BICDL1	1	turquoise
BIK	1	turquoise
BIN2	1	turquoise
BLOC1S2	1	turquoise
BLVRA	1	turquoise
BMI1	1	turquoise
BMP4	1	turquoise
BMX	1	turquoise
BOD1	1	turquoise
BOK	1	turquoise
BORCS6	1	turquoise
BRD3OS	1	turquoise
BRF1	1	turquoise
BRINP1	1	turquoise
BRK1	1	turquoise
BRMS1	1	turquoise
BRMS1L	1	turquoise
BRPF3	1	turquoise
BRWD1	1	turquoise
BTBD19	1	turquoise
BTBD8	1	turquoise
C10H14orf1	1	turquoise
C10H15orf41	1	turquoise
C10H15orf61	1	turquoise
C11H9orf16	1	turquoise
C13H20orf194	1	turquoise
C14H8orf76	1	turquoise
C15H11orf96	1	turquoise
C16H1orf105	1	turquoise
C16H1orf159	1	turquoise
C18H16orf70	1	turquoise
C18H19orf33	1	turquoise
C18H19orf54	1	turquoise
C19H17orf58	1	turquoise
C1D	1	turquoise
C1H21orf2	1	turquoise
C1H3orf33	1	turquoise
C1QA	1	turquoise
C20H5orf22	1	turquoise
C23H6orf47	1	turquoise
C25H16orf91	1	turquoise
C26H10orf88	1	turquoise
C29H11orf54	1	turquoise
C2CD2	1	turquoise
C2CD2L	1	turquoise
C6H4orf48	1	turquoise
C6H4orf50	1	turquoise
C7H19orf44	1	turquoise
C7H19orf53	1	turquoise
C7H1orf35	1	turquoise
C8G	1	turquoise
CA12	1	turquoise
CA8	1	turquoise
CABIN1	1	turquoise
CABYR	1	turquoise
CACFD1	1	turquoise
CACNA1E	1	turquoise
CACNA2D1	1	turquoise
CACNB1	1	turquoise
CACUL1	1	turquoise
CALCOCO1	1	turquoise
CALM	1	turquoise
CALM2	1	turquoise
CAMSAP1	1	turquoise
CAND2	1	turquoise
CANT1	1	turquoise
CAPN10	1	turquoise
CAPRIN2	1	turquoise
CAPS	1	turquoise
CASP9	1	turquoise
CASTOR2	1	turquoise
CAVIN1	1	turquoise
CBFA2T2	1	turquoise
CBL	1	turquoise
CBR1	1	turquoise
CBS	1	turquoise
CBX6	1	turquoise
CBX8	1	turquoise
CBY1	1	turquoise
CCAR2	1	turquoise
CCDC114	1	turquoise
CCDC120	1	turquoise
CCDC134	1	turquoise
CCDC150	1	turquoise
CCDC157	1	turquoise
CCDC181	1	turquoise
CCDC183	1	turquoise
CCDC186	1	turquoise
CCDC22	1	turquoise
CCDC28A	1	turquoise
CCDC30	1	turquoise
CCDC61	1	turquoise
CCDC78	1	turquoise
CCDC84	1	turquoise
CCDC88B	1	turquoise
CCDC88C	1	turquoise
CCDC92	1	turquoise
CCDC9B	1	turquoise
CCL16	1	turquoise
CCL25	1	turquoise
CCM2L	1	turquoise
CCNDBP1	1	turquoise
CCNJL	1	turquoise
CCNQ	1	turquoise
CCR3	1	turquoise
CCR6	1	turquoise
CCR7	1	turquoise
CD163L1	1	turquoise
CD320	1	turquoise
CD59	1	turquoise
CD70	1	turquoise
CD99L2	1	turquoise
CDC25B	1	turquoise
CDC42BPG	1	turquoise
CDC42EP2	1	turquoise
CDC42EP3	1	turquoise
CDC42SE1	1	turquoise
CDH24	1	turquoise
CDIPT	1	turquoise
CDK13	1	turquoise
CDK16	1	turquoise
CDK5RAP2	1	turquoise
CDK5RAP3	1	turquoise
CDK6	1	turquoise
CDKN2B	1	turquoise
CDKN2D	1	turquoise
CDON	1	turquoise
CDRT4	1	turquoise
CEBPE	1	turquoise
CELF1	1	turquoise
CELF6	1	turquoise
CEMIP2	1	turquoise
CEP112	1	turquoise
CEP131	1	turquoise
CEP170	1	turquoise
CEP170B	1	turquoise
CEP250	1	turquoise
CEP41	1	turquoise
CEP68	1	turquoise
CERK	1	turquoise
CERS1	1	turquoise
CFAP36	1	turquoise
CFAP44	1	turquoise
CFAP74	1	turquoise
CHCHD6	1	turquoise
CHKB	1	turquoise
CHRNB3	1	turquoise
CHST1	1	turquoise
CHST14	1	turquoise
CHST15	1	turquoise
CHST3	1	turquoise
CHST7	1	turquoise
CIB1	1	turquoise
CIC	1	turquoise
CIPC	1	turquoise
CISH	1	turquoise
CIZ1	1	turquoise
CLASRP	1	turquoise
CLBA1	1	turquoise
CLCF1	1	turquoise
CLCN7	1	turquoise
CLHC1	1	turquoise
CLIP3	1	turquoise
CLK3	1	turquoise
CLN3	1	turquoise
CLP1	1	turquoise
CLSTN1	1	turquoise
CLTA	1	turquoise
CLTB	1	turquoise
CLUAP1	1	turquoise
CMC1	1	turquoise
CMTM7	1	turquoise
CNBP	1	turquoise
CNNM2	1	turquoise
CNNM3	1	turquoise
CNR2	1	turquoise
CNTN2	1	turquoise
CNTRL	1	turquoise
CNTROB	1	turquoise
COA1	1	turquoise
COG7	1	turquoise
COL5A1	1	turquoise
COL7A1	1	turquoise
COMMD9	1	turquoise
COQ8A	1	turquoise
COQ9	1	turquoise
CORO1A	1	turquoise
CORO1B	1	turquoise
CORO7	1	turquoise
COX1	1	turquoise
COX2	1	turquoise
COX20	1	turquoise
COX3	1	turquoise
COX6A1	1	turquoise
CPA3	1	turquoise
CPLANE2	1	turquoise
CPNE7	1	turquoise
CPSF1	1	turquoise
CPT1A	1	turquoise
CPZ	1	turquoise
CR2	1	turquoise
CRACR2B	1	turquoise
CRBN	1	turquoise
CREB3	1	turquoise
CRIP2	1	turquoise
CRTAM	1	turquoise
CRTAP	1	turquoise
CRTC2	1	turquoise
CRTC3	1	turquoise
CSGALNACT1	1	turquoise
CSNK1D	1	turquoise
CSNK1G1	1	turquoise
CSPP1	1	turquoise
CSRNP1	1	turquoise
CSRP1	1	turquoise
CTDSP1	1	turquoise
CTLA4	1	turquoise
CTNNB1	1	turquoise
CTNNBIP1	1	turquoise
CTPS1	1	turquoise
CTSW	1	turquoise
CTXN1	1	turquoise
CUEDC2	1	turquoise
CUL4A	1	turquoise
CUL9	1	turquoise
CXCR2	1	turquoise
CXXC1	1	turquoise
CXXC5	1	turquoise
CYB561D1	1	turquoise
CYB5A	1	turquoise
CYB5RL	1	turquoise
CYHR1	1	turquoise
CYP2R1	1	turquoise
CYP2U1	1	turquoise
CYTB	1	turquoise
CYTH1	1	turquoise
DACT1	1	turquoise
DALRD3	1	turquoise
DAPK1	1	turquoise
DAPK3	1	turquoise
DAPL1	1	turquoise
DBN1	1	turquoise
DBNDD1	1	turquoise
DBNDD2	1	turquoise
DBP	1	turquoise
DCAF15	1	turquoise
DCAF7	1	turquoise
DCHS1	1	turquoise
DCLK2	1	turquoise
DCLRE1B	1	turquoise
DCP1B	1	turquoise
DCTN1	1	turquoise
DCUN1D2	1	turquoise
DDB1	1	turquoise
DDB2	1	turquoise
DDIAS	1	turquoise
DDX11	1	turquoise
DDX17	1	turquoise
DDX27	1	turquoise
DDX39B	1	turquoise
DDX3X	1	turquoise
DDX41	1	turquoise
DDX59	1	turquoise
DEF8	1	turquoise
DEFB7	1	turquoise
DENND1C	1	turquoise
DENND3	1	turquoise
DENND6B	1	turquoise
DFFA	1	turquoise
DGKA	1	turquoise
DGKD	1	turquoise
DGKZ	1	turquoise
DHRS13	1	turquoise
DHX16	1	turquoise
DHX40	1	turquoise
DHX8	1	turquoise
DIP2B	1	turquoise
DIRAS3	1	turquoise
DIS3L	1	turquoise
DIS3L2	1	turquoise
DISP1	1	turquoise
DIXDC1	1	turquoise
DLG3	1	turquoise
DLL1	1	turquoise
DMAC1	1	turquoise
DNAAF2	1	turquoise
DNAJB2	1	turquoise
DNAJC12	1	turquoise
DNAJC18	1	turquoise
DNAJC5	1	turquoise
DNAL1	1	turquoise
DNAL4	1	turquoise
DNM3	1	turquoise
DNMBP	1	turquoise
DNMT3A	1	turquoise
DNPH1	1	turquoise
DOT1L	1	turquoise
DPH7	1	turquoise
DPM1	1	turquoise
DPP4	1	turquoise
DSTN	1	turquoise
DSTYK	1	turquoise
DTNB	1	turquoise
DUSP2	1	turquoise
DUSP22	1	turquoise
DUSP23	1	turquoise
DUSP28	1	turquoise
DUSP3	1	turquoise
DUSP7	1	turquoise
DUT	1	turquoise
DVL1	1	turquoise
DVL2	1	turquoise
DXO	1	turquoise
DYNC2LI1	1	turquoise
DYNLRB1	1	turquoise
DYRK1A	1	turquoise
DYRK1B	1	turquoise
DZIP1	1	turquoise
E4F1	1	turquoise
EAF1	1	turquoise
EBI3	1	turquoise
ECHDC3	1	turquoise
EEF1AKMT3	1	turquoise
EEF1G	1	turquoise
EEF2K	1	turquoise
EEF2KMT	1	turquoise
EEPD1	1	turquoise
EFCAB7	1	turquoise
EFHB	1	turquoise
EFHC1	1	turquoise
EFHD2	1	turquoise
EFNA1	1	turquoise
EGFL8	1	turquoise
EGLN2	1	turquoise
EHMT2	1	turquoise
EID3	1	turquoise
EIF1	1	turquoise
EIF1B	1	turquoise
EIF2AK1	1	turquoise
EIF4A2	1	turquoise
EIF4B	1	turquoise
EIF4EBP2	1	turquoise
ELAC1	1	turquoise
ELAC2	1	turquoise
ELK1	1	turquoise
ELMOD3	1	turquoise
ELP1	1	turquoise
EMC1	1	turquoise
EMD	1	turquoise
EME1	1	turquoise
EMILIN1	1	turquoise
EMP2	1	turquoise
ENDOG	1	turquoise
ENGASE	1	turquoise
ENO3	1	turquoise
ENOSF1	1	turquoise
ENOX1	1	turquoise
ENPP2	1	turquoise
ENTPD1	1	turquoise
ENTPD4	1	turquoise
ENTPD5	1	turquoise
EPAS1	1	turquoise
EPB41	1	turquoise
EPCAM	1	turquoise
EPDR1	1	turquoise
EPPK1	1	turquoise
ERCC1	1	turquoise
ERCC2	1	turquoise
ERCC3	1	turquoise
ERCC4	1	turquoise
ERCC5	1	turquoise
ERF	1	turquoise
ERICH1	1	turquoise
ERMAP	1	turquoise
ERMP1	1	turquoise
ERO1B	1	turquoise
ERP27	1	turquoise
ERRFI1	1	turquoise
ESD	1	turquoise
ESRRA	1	turquoise
ESYT1	1	turquoise
ETHE1	1	turquoise
EXD2	1	turquoise
EXOC3L2	1	turquoise
EXOG	1	turquoise
EXOSC10	1	turquoise
F11R	1	turquoise
F12	1	turquoise
F8A1	1	turquoise
FAAP100	1	turquoise
FAF1	1	turquoise
FAIM	1	turquoise
FAM107A	1	turquoise
FAM107B	1	turquoise
FAM120C	1	turquoise
FAM129A	1	turquoise
FAM131B	1	turquoise
FAM133B	1	turquoise
FAM161A	1	turquoise
FAM166B	1	turquoise
FAM167B	1	turquoise
FAM189B	1	turquoise
FAM193B	1	turquoise
FAM210B	1	turquoise
FAM213B	1	turquoise
FAM214A	1	turquoise
FAM214B	1	turquoise
FAM216A	1	turquoise
FAM217B	1	turquoise
FAM219B	1	turquoise
FAM21A	1	turquoise
FAM228B	1	turquoise
FAM32A	1	turquoise
FAM50A	1	turquoise
FAM53C	1	turquoise
FAM83G	1	turquoise
FAM96B	1	turquoise
FANCC	1	turquoise
FANCE	1	turquoise
FANCF	1	turquoise
FASN	1	turquoise
FASTK	1	turquoise
FAT4	1	turquoise
FBF1	1	turquoise
FBLL1	1	turquoise
FBP1	1	turquoise
FBRS	1	turquoise
FBXL2	1	turquoise
FBXL4	1	turquoise
FBXL6	1	turquoise
FBXO10	1	turquoise
FBXO15	1	turquoise
FBXO31	1	turquoise
FBXO32	1	turquoise
FBXO44	1	turquoise
FBXO46	1	turquoise
FBXO48	1	turquoise
FBXW12	1	turquoise
FBXW4	1	turquoise
FBXW5	1	turquoise
FCER2	1	turquoise
FDXR	1	turquoise
FERMT3	1	turquoise
FFAR2	1	turquoise
FGD5	1	turquoise
FGF11	1	turquoise
FHAD1	1	turquoise
FHOD1	1	turquoise
FIG4	1	turquoise
FIGNL2	1	turquoise
FITM2	1	turquoise
FKBP8	1	turquoise
FKBP9	1	turquoise
FKTN	1	turquoise
FLII	1	turquoise
FLOT1	1	turquoise
FLYWCH1	1	turquoise
FMNL3	1	turquoise
FMO5	1	turquoise
FN3KRP	1	turquoise
FNBP1	1	turquoise
FNDC4	1	turquoise
FNIP2	1	turquoise
FNTB	1	turquoise
FOXK1	1	turquoise
FOXN3	1	turquoise
FOXP1	1	turquoise
FOXP4	1	turquoise
FPGS	1	turquoise
FSBP	1	turquoise
FSD1	1	turquoise
FTO	1	turquoise
FXYD5	1	turquoise
FXYD6	1	turquoise
FYN	1	turquoise
FZR1	1	turquoise
G6PC3	1	turquoise
GABARAPL2	1	turquoise
GALNS	1	turquoise
GALNT2	1	turquoise
GALT	1	turquoise
GAREM2	1	turquoise
GAS7	1	turquoise
GAS8	1	turquoise
GATA2	1	turquoise
GATAD2B	1	turquoise
GBA2	1	turquoise
GBE1	1	turquoise
GCAT	1	turquoise
GCDH	1	turquoise
GCK	1	turquoise
GCNA	1	turquoise
GCNT1	1	turquoise
GCSAML	1	turquoise
GDE1	1	turquoise
GDF11	1	turquoise
GEMIN7	1	turquoise
GEN1	1	turquoise
GFER	1	turquoise
GFI1B	1	turquoise
GFOD2	1	turquoise
GGA2	1	turquoise
GGACT	1	turquoise
GGNBP2	1	turquoise
GGT5	1	turquoise
GGT7	1	turquoise
GHDC	1	turquoise
GID4	1	turquoise
GIGYF1	1	turquoise
GIMAP5	1	turquoise
GINM1	1	turquoise
GIT1	1	turquoise
GLE1	1	turquoise
GLG1	1	turquoise
GLI4	1	turquoise
GLMP	1	turquoise
GLRX2	1	turquoise
GLYCTK	1	turquoise
GLYR1	1	turquoise
GMEB2	1	turquoise
GNA12	1	turquoise
GNAS	1	turquoise
GNB1L	1	turquoise
GNB2	1	turquoise
GNG5	1	turquoise
GNL3L	1	turquoise
GNPAT	1	turquoise
GNPTG	1	turquoise
GOLGA2	1	turquoise
GOLGA7	1	turquoise
GON4L	1	turquoise
GORASP1	1	turquoise
GPATCH2L	1	turquoise
GPC1	1	turquoise
GPM6A	1	turquoise
GPM6B	1	turquoise
GPR137	1	turquoise
GPR174	1	turquoise
GPR19	1	turquoise
GPR4	1	turquoise
GPR84	1	turquoise
GPR89A	1	turquoise
GPS2	1	turquoise
GPX4	1	turquoise
GRAMD1A	1	turquoise
GRAMD1B	1	turquoise
GRAP	1	turquoise
GRASP	1	turquoise
GRIP1	1	turquoise
GRIP2	1	turquoise
GRK2	1	turquoise
GRK4	1	turquoise
GRTP1	1	turquoise
GSC2	1	turquoise
GSTA4	1	turquoise
GSTM2	1	turquoise
GSTM3	1	turquoise
GTF2H4	1	turquoise
GTF2H5	1	turquoise
GTF3C1	1	turquoise
GTF3C2	1	turquoise
GTF3C4	1	turquoise
GTF3C5	1	turquoise
GUCY2C	1	turquoise
GUF1	1	turquoise
GUK1	1	turquoise
GUSB	1	turquoise
GZMB	1	turquoise
[truncated: 10,797 more rows]
