# Supplementary material for: Hematological and gene co-expression network analyses of high-risk beef cattle defines immunological mechanisms and biological complexes involved in bovine respiratory disease and weight gain
Source: PLoS One. 2022 Nov 3;17(11):e0277033. doi: 10.1371/journal.pone.0277033 (PMC9632787; doi:10.1371/journal.pone.0277033)
Supplement: S4 Table — (XLSX) [file pone.0277033.s004.xlsx]

## Sheet: Black
Table S4: Functional enrichment analysis of the five well-preserved modules.
GO-BP (3-3000)
Gene Set	Description	Size	Expect	Ratio	P Value	FDR
GO:0016192	vesicle-mediated transport	1942	43.114	2.1571	2.75e-13	3.0668e-09
GO:0006887	exocytosis	894	19.848	2.6703	5.5351e-11	2.2303e-07
GO:0002283	neutrophil activation involved in immune response	485	10.767	3.4363	5.9998e-11	2.2303e-07
GO:0042119	neutrophil activation	494	10.967	3.3737	1.0154e-10	2.5409e-07
GO:0002446	neutrophil mediated immunity	496	11.012	3.3601	1.1392e-10	2.5409e-07
GO:0036230	granulocyte activation	500	11.1	3.3332	1.4313e-10	2.5746e-07
GO:0045055	regulated exocytosis	783	17.383	2.7613	1.6161e-10	2.5746e-07
GO:0043312	neutrophil degranulation	482	10.701	3.3642	1.9967e-10	2.7834e-07
GO:0002275	myeloid cell activation involved in immune response	539	11.966	3.1756	3.2089e-10	3.6127e-07
GO:0046903	secretion	1605	35.632	2.1048	3.2395e-10	3.6127e-07
GO:0002444	myeloid leukocyte mediated immunity	548	12.166	3.1234	5.1402e-10	5.2113e-07
GO:0032940	secretion by cell	1472	32.68	2.142	6.8714e-10	5.9639e-07
GO:0043299	leukocyte degranulation	529	11.744	3.1505	6.9522e-10	5.9639e-07
GO:0002263	cell activation involved in immune response	697	15.474	2.7789	1.3161e-09	1.0484e-06
GO:0002366	leukocyte activation involved in immune response	693	15.385	2.7299	3.5222e-09	2.6186e-06
GO:0002376	immune system process	2778	61.674	1.7187	4.2237e-09	2.944e-06
GO:0002274	myeloid leukocyte activation	634	14.075	2.7708	8.8849e-09	5.8285e-06
GO:0001775	cell activation	1335	29.638	2.0582	4.5909e-08	2.8443e-05
GO:0009056	catabolic process	2476	54.969	1.71	5.8747e-08	3.4482e-05
GO:0045321	leukocyte activation	1184	26.286	2.0924	1.372e-07	7.6503e-05
GO:0002252	immune effector process	1141	25.331	2.0923	2.3989e-07	0.00012422
GO:0044248	cellular catabolic process	2190	48.62	1.7277	2.4506e-07	0.00012422
GO:0002443	leukocyte mediated immunity	760	16.873	2.3707	3.8071e-07	0.0001846
GO:0006955	immune response	1919	42.604	1.7369	1.2751e-06	0.00059248
GO:0019682	glyceraldehyde-3-phosphate metabolic process	21	0.46622	12.869	4.7052e-06	0.0020989
GO:0006081	cellular aldehyde metabolic process	74	1.6429	6.0869	5.2306e-06	0.0022435
GO:0010243	response to organonitrogen compound	945	20.98	2.0496	6.2188e-06	0.0025686
GO:1901698	response to nitrogen compound	1033	22.934	1.9622	1.1342e-05	0.0045175
GO:0071310	cellular response to organic substance	2531	56.19	1.5483	1.3635e-05	0.0052435
GO:1901616	organic hydroxy compound catabolic process	69	1.5319	5.8752	2.0807e-05	0.0077347
GO:1901565	organonitrogen compound catabolic process	1240	27.529	1.8163	2.8364e-05	0.01001
GO:1901575	organic substance catabolic process	2057	45.667	1.5985	2.8723e-05	0.01001
GO:0044282	small molecule catabolic process	430	9.5464	2.514	3.541e-05	0.011966
GO:0006067	ethanol metabolic process	20	0.44402	11.261	6.1824e-05	0.019816
GO:0009719	response to endogenous stimulus	1595	35.41	1.6662	6.2193e-05	0.019816
GO:0006068	ethanol catabolic process	11	0.24421	16.379	6.9711e-05	0.021595
GO:0015031	protein transport	1942	43.114	1.5772	8.6582e-05	0.026096
GO:0051049	regulation of transport	1765	39.185	1.6078	9.5924e-05	0.028151
GO:0048870	cell motility	1518	33.701	1.6617	0.00010551	0.028256
GO:0051674	localization of cell	1518	33.701	1.6617	0.00010551	0.028256
GO:0097006	regulation of plasma lipoprotein particle levels	85	1.8871	4.7693	0.00011071	0.028256
GO:0033036	macromolecule localization	2987	66.314	1.4326	0.00010735	0.028256
GO:0055114	oxidation-reduction process	968	21.49	1.8613	0.00011402	0.028256
GO:0032879	regulation of localization	2612	57.989	1.4658	0.00012873	0.030373
GO:0031329	regulation of cellular catabolic process	764	16.961	1.9456	0.00020894	0.041393
GO:0030100	regulation of endocytosis	257	5.7056	2.8042	0.00021157	0.041393
GO:0071702	organic substance transport	2687	59.654	1.4417	0.00020592	0.041393
GO-CC (3-3000)
Gene Set	Description	Size	Expect	Ratio	P Value	FDR
GO:0097708	intracellular vesicle	2259	39.927	2.705	0	0
GO:0031410	cytoplasmic vesicle	2256	39.874	2.7086	0	0
GO:0098805	whole membrane	1630	28.809	2.7769	0	0
GO:0044433	cytoplasmic vesicle part	1462	25.84	2.9412	0	0
GO:0098588	bounding membrane of organelle	2027	35.826	2.4563	3.3307e-16	9.7122e-14
GO:0044437	vacuolar part	552	9.7563	4.2024	6.3283e-15	1.5378e-12
GO:0005773	vacuole	760	13.433	3.5734	1.2879e-14	2.6824e-12
GO:0000323	lytic vacuole	670	11.842	3.7156	4.774e-14	8.7005e-12
GO:0099503	secretory vesicle	976	17.25	3.1304	5.5733e-14	9.0288e-12
GO:1903561	extracellular vesicle	2061	36.427	2.306	7.9048e-14	1.1051e-11
GO:0043230	extracellular organelle	2063	36.462	2.3037	8.3378e-14	1.1051e-11
GO:0031090	organelle membrane	2899	51.238	2.0297	1.189e-13	1.4447e-11
GO:0070062	extracellular exosome	2040	36.056	2.302	1.2934e-13	1.4506e-11
GO:0005764	lysosome	669	11.824	3.6366	1.9984e-13	2.0812e-11
GO:0030141	secretory granule	831	14.687	3.2681	3.6038e-13	3.5029e-11
GO:0005774	vacuolar membrane	397	7.0168	4.2755	2.2487e-11	2.0492e-09
GO:0030659	cytoplasmic vesicle membrane	746	13.185	3.1096	1.0654e-10	9.1377e-09
GO:0012506	vesicle membrane	767	13.556	3.0244	2.4715e-10	2.0019e-08
GO:0030667	secretory granule membrane	293	5.1786	4.6344	4.8584e-10	3.7282e-08
GO:0098852	lytic vacuole membrane	346	6.1154	4.2516	5.8314e-10	4.2511e-08
GO:0005765	lysosomal membrane	345	6.0977	4.0999	2.6702e-09	1.8539e-07
GO:0101002	ficolin-1-rich granule	183	3.2344	5.256	2.785e-08	1.8457e-06
GO:0070820	tertiary granule	163	2.8809	5.2066	2.0906e-07	1.3252e-05
GO:0005768	endosome	873	15.43	2.4628	2.7651e-07	1.6798e-05
GO:0044440	endosomal part	508	8.9786	3.0071	3.9114e-07	2.2811e-05
GO:0005783	endoplasmic reticulum	1861	32.892	1.8545	1.351e-06	7.5757e-05
GO:1904813	ficolin-1-rich granule lumen	123	2.174	5.5199	1.8784e-06	0.00010144
GO:0005775	vacuolar lumen	170	3.0047	4.6594	2.0355e-06	0.00010599
GO:0097458	neuron part	1690	29.87	1.8413	6.1778e-06	0.00030478
GO:0043202	lysosomal lumen	94	1.6614	6.019	6.2711e-06	0.00030478
GO:0010008	endosome membrane	461	8.1479	2.8228	8.2917e-06	0.00038008
GO:0044459	plasma membrane part	2742	48.463	1.6095	8.3419e-06	0.00038008
GO:0033179	proton-transporting V-type ATPase, V0 domain	10	0.17674	22.632	1.8482e-05	0.00080049
GO:0070161	anchoring junction	554	9.7917	2.5532	1.8667e-05	0.00080049
GO:0044432	endoplasmic reticulum part	1332	23.542	1.9114	1.9795e-05	0.00082458
GO:0005794	Golgi apparatus	1517	26.812	1.8275	2.6276e-05	0.0010642
GO:0030054	cell junction	1268	22.411	1.9187	2.831e-05	0.0011156
GO:0035579	specific granule membrane	91	1.6084	5.5957	3.2997e-05	0.0012368
GO:0005912	adherens junction	538	9.5089	2.524	3.3084e-05	0.0012368
GO:0045202	synapse	1154	20.396	1.9611	3.4107e-05	0.0012432
GO:0031226	intrinsic component of plasma membrane	1673	29.569	1.7586	4.0329e-05	0.0014
GO:0030139	endocytic vesicle	289	5.1079	3.1324	5.9708e-05	0.0018925
GO:0005766	primary lysosome	155	2.7395	4.0153	9.9694e-05	0.0029071
GO:0060205	cytoplasmic vesicle lumen	336	5.9386	2.8626	0.00010702	0.0030596
GO:0005925	focal adhesion	404	7.1405	2.6609	0.00011161	0.0030704
GO:0042995	cell projection	2129	37.629	1.5945	0.00015737	0.0040253
GO:0120025	plasma membrane bounded cell projection	2059	36.392	1.5938	0.00020974	0.0050132
GO:0042470	melanosome	105	1.8558	4.3108	0.00054998	0.012149
GO:0048770	pigment granule	105	1.8558	4.3108	0.00054998	0.012149
GO-MF (3-3000)
Gene Set	Description	Size	Expect	Ratio	P Value	FDR
GO:0019955	cytokine binding	127	2.4911	5.2186	1.282e-06	0.0032792
GO:0019899	enzyme binding	2228	43.702	1.6018	3.5146e-05	0.044927
GO:0046961	proton-transporting ATPase activity, rotational mechanism	23	0.45114	11.083	7.0859e-05	0.044927
GO:0004896	cytokine receptor activity	92	1.8046	4.9873	8.0143e-05	0.044927
GO:0019838	growth factor binding	138	2.7069	4.0638	8.7818e-05	0.044927
GO:0005507	copper ion binding	57	1.118	6.2609	0.00011939	0.045506
GO:0004029	aldehyde dehydrogenase (NAD) activity	14	0.27461	14.566	0.00012453	0.045506
GO:0043168	anion binding	2724	53.431	1.4785	0.00015417	0.045523
GO:0048306	calcium-dependent protein binding	60	1.1769	5.9479	0.00016586	0.045523
GO:0030246	carbohydrate binding	264	5.1783	2.8967	0.00023568	0.045523
GO:0005021	vascular endothelial growth factor-activated receptor activity	7	0.1373	21.849	0.00024685	0.045523
GO:0004908	interleukin-1 receptor activity	7	0.1373	21.849	0.00024685	0.045523
GO:0036442	proton-exporting ATPase activity	30	0.58845	8.4969	0.00026814	0.045523
GO:0019829	cation-transporting ATPase activity	65	1.275	5.4903	0.00027501	0.045523
GO:0048037	cofactor binding	492	9.6505	2.2797	0.00029859	0.045523
GO:0022853	active ion transmembrane transporter activity	66	1.2946	5.4071	0.00030254	0.045523
GO:0042625	ATPase coupled ion transmembrane transporter activity	66	1.2946	5.4071	0.00030254	0.045523
Reactome (3-3000)
Gene Set	Description	Size	Expect	Ratio	P Value	FDR
R-HSA-6798695	Neutrophil degranulation	479	12.163	2.8775	1.4438e-08	2.7287e-05
R-HSA-168249	Innate Immune System	1053	26.739	2.0569	1.3282e-07	0.00012552
R-HSA-168256	Immune System	1997	50.71	1.5973	4.3186e-06	0.0027207
R-HSA-5668914	Diseases of metabolism	105	2.6663	4.5006	1.3435e-05	0.006348
R-HSA-9006934	Signaling by Receptor Tyrosine Kinases	455	11.554	2.2503	9.1659e-05	0.034647

## Sheet: Purple
Table S4: Functional enrichment analysis of the five well-preserved modules.
GO-BP (3-3000)
Gene Set	Description	Size	Expect	Ratio	P Value	FDR
GO:0033036	macromolecule localization	2987	37.1	2.4798	0	0
GO:0051641	cellular localization	2819	35.013	2.6847	0	0
GO:0009892	negative regulation of metabolic process	2783	34.566	2.6616	0	0
GO:0071702	organic substance transport	2687	33.374	2.6068	0	0
GO:0008104	protein localization	2665	33.101	2.6888	0	0
GO:0010605	negative regulation of macromolecule metabolic process	2553	31.71	2.7752	0	0
GO:0009056	catabolic process	2476	30.753	2.894	0	0
GO:0071705	nitrogen compound transport	2300	28.567	3.0455	0	0
GO:0044248	cellular catabolic process	2190	27.201	3.1984	0	0
GO:0051649	establishment of localization in cell	2166	26.903	3.1967	0	0
GO:1901575	organic substance catabolic process	2057	25.549	3.3269	0	0
GO:0045184	establishment of protein localization	2049	25.45	3.2613	0	0
GO:0042886	amide transport	2006	24.916	3.4115	0	0
GO:0015833	peptide transport	1977	24.555	3.4616	0	0
GO:0015031	protein transport	1942	24.121	3.441	0	0
GO:0070727	cellular macromolecule localization	1825	22.667	3.7499	0	0
GO:0034613	cellular protein localization	1815	22.543	3.7705	0	0
GO:0046907	intracellular transport	1803	22.394	3.7956	0	0
GO:1901566	organonitrogen compound biosynthetic process	1776	22.059	4.3067	0	0
GO:0010629	negative regulation of gene expression	1734	21.537	3.7145	0	0
GO:0009057	macromolecule catabolic process	1338	16.619	4.8139	0	0
GO:0044265	cellular macromolecule catabolic process	1108	13.762	5.7405	0	0
GO:0006886	intracellular protein transport	1107	13.749	5.6729	0	0
GO:0043603	cellular amide metabolic process	1033	12.83	6.547	0	0
GO:0033365	protein localization to organelle	888	11.029	6.8	0	0
GO:0006518	peptide metabolic process	780	9.688	8.2576	0	0
GO:0043604	amide biosynthetic process	766	9.5141	8.6188	0	0
GO:0016071	mRNA metabolic process	765	9.5017	7.6829	0	0
GO:1901361	organic cyclic compound catabolic process	645	8.0112	8.8626	0	0
GO:0043043	peptide biosynthetic process	636	7.8994	10.127	0	0
GO:0006412	translation	613	7.6138	10.507	0	0
GO:0019439	aromatic compound catabolic process	613	7.6138	9.3252	0	0
GO:0044270	cellular nitrogen compound catabolic process	600	7.4523	9.3931	0	0
GO:0046700	heterocycle catabolic process	599	7.4399	9.4088	0	0
GO:0072657	protein localization to membrane	593	7.3654	9.7755	0	0
GO:0034655	nucleobase-containing compound catabolic process	550	6.8313	10.101	0	0
GO:0072594	establishment of protein localization to organelle	537	6.6698	10.495	0	0
GO:0022613	ribonucleoprotein complex biogenesis	440	5.465	6.7703	0	0
GO:0006605	protein targeting	412	5.1172	13.679	0	0
GO:0006401	RNA catabolic process	341	4.2354	16.291	0	0
GO:0006364	rRNA processing	201	2.4965	10.014	0	0
GO:0070972	protein localization to endoplasmic reticulum	137	1.7016	38.787	0	0
GO:0034470	ncRNA processing	367	4.5583	6.1426	1.3545e-14	2.5602e-12
GO:0022618	ribonucleoprotein complex assembly	231	2.8691	7.3193	1.1627e-12	2.1611e-10
GO:0042273	ribosomal large subunit biogenesis	73	0.9067	14.338	5.1434e-12	9.2516e-10
GO:0034622	cellular protein-containing complex assembly	1074	13.34	2.9986	3.1538e-10	5.4956e-08
GO:0030490	maturation of SSU-rRNA	44	0.5465	12.809	1.0693e-06	0.00018068
GO:0043933	protein-containing complex subunit organization	2140	26.58	1.8811	5.7726e-06	0.00089411
GO:0006417	regulation of translation	332	4.1236	3.6376	1.7882e-05	0.0026948
GO:0042407	cristae formation	33	0.40988	12.199	5.0363e-05	0.0073901
GO:0033617	mitochondrial respiratory chain complex IV assembly	19	0.23599	16.95	7.7409e-05	0.011211
GO:0009141	nucleoside triphosphate metabolic process	304	3.7758	3.443	0.00011381	0.016066
GO:1904667	negative regulation of ubiquitin protein ligase activity	9	0.11178	26.837	0.00015012	0.020927
GO:0009205	purine ribonucleoside triphosphate metabolic process	277	3.4405	3.4879	0.00018506	0.024866
GO-CC (3-3000)
Gene Set	Description	Size	Expect	Ratio	P Value	FDR
GO:1990904	ribonucleoprotein complex	834	9.2424	8.8721	0	0
GO:0070161	anchoring junction	554	6.1395	6.0266	0	0
GO:0005912	adherens junction	538	5.9622	6.2058	0	0
GO:0030055	cell-substrate junction	411	4.5547	7.9039	0	0
GO:0005924	cell-substrate adherens junction	407	4.5104	7.9816	0	0
GO:0005925	focal adhesion	404	4.4772	8.0408	0	0
GO:0044445	cytosolic part	244	2.704	26.257	0	0
GO:0005840	ribosome	229	2.5378	29.553	0	0
GO:0044391	ribosomal subunit	186	2.0613	34.445	0	0
GO:0015934	large ribosomal subunit	118	1.3077	28.294	0	0
GO:0022626	cytosolic ribosome	111	1.2301	56.093	0	0
GO:0005844	polysome	73	0.80899	30.903	0	0
GO:0015935	small ribosomal subunit	71	0.78683	44.482	0	0
GO:0022625	cytosolic large ribosomal subunit	61	0.67601	54.733	0	0
GO:0022627	cytosolic small ribosomal subunit	43	0.47653	69.251	0	0
GO:0042788	polysomal ribosome	31	0.34354	61.128	0	0
GO:0005730	nucleolus	939	10.406	3.6517	2.8024e-12	2.4035e-10
GO:0070062	extracellular exosome	2040	22.607	2.4328	1.8364e-10	1.4875e-08
GO:1903561	extracellular vesicle	2061	22.84	2.408	2.7025e-10	2.0433e-08
GO:0043230	extracellular organelle	2063	22.862	2.4057	2.8029e-10	2.0433e-08
GO:0030054	cell junction	1268	14.052	2.7754	4.5088e-09	3.1304e-07
GO:0044455	mitochondrial membrane part	229	2.5378	5.9106	4.0931e-08	2.7126e-06
GO:0098556	cytoplasmic side of rough endoplasmic reticulum membrane	5	0.05541	72.189	7.2505e-08	4.5962e-06
GO:0098554	cytoplasmic side of endoplasmic reticulum membrane	14	0.15515	32.227	2.9313e-07	1.7808e-05
GO:0098800	inner mitochondrial membrane protein complex	140	1.5515	7.09	4.5643e-07	2.6619e-05
GO:0031966	mitochondrial membrane	680	7.5358	3.1848	5.4869e-07	3.0402e-05
GO:0005791	rough endoplasmic reticulum	88	0.97522	9.2287	5.6301e-07	3.0402e-05
GO:0005740	mitochondrial envelope	722	8.0013	2.9995	1.582e-06	8.2379e-05
GO:0098798	mitochondrial protein complex	266	2.9478	4.7493	1.6554e-06	8.3225e-05
GO:0014069	postsynaptic density	316	3.5019	4.2833	2.5205e-06	0.0001225
GO:0005753	mitochondrial proton-transporting ATP synthase complex	21	0.23272	21.485	2.7972e-06	0.00013156
GO:0032279	asymmetric synapse	320	3.5463	4.2298	2.941e-06	0.000134
GO:0005743	mitochondrial inner membrane	455	5.0423	3.5698	3.2901e-06	0.00014536
GO:0045259	proton-transporting ATP synthase complex	22	0.24381	20.508	3.5874e-06	0.00015384
GO:0019866	organelle inner membrane	512	5.674	3.3486	4.3983e-06	0.00018322
GO:0099572	postsynaptic specialization	340	3.7679	3.981	6.1391e-06	0.00024863
GO:0098984	neuron to neuron synapse	341	3.779	3.9693	6.3598e-06	0.00025061
GO:0031967	organelle envelope	1156	12.811	2.2637	3.0072e-05	0.0011242
GO:0031975	envelope	1156	12.811	2.2637	3.0072e-05	0.0011242
GO:0044429	mitochondrial part	1015	11.248	2.3115	5.7426e-05	0.0020932
GO:0005783	endoplasmic reticulum	1861	20.624	1.891	6.6367e-05	0.0023601
GO:0000276	mitochondrial proton-transporting ATP synthase complex, coupling factor F(o)	11	0.1219	24.61	0.00020711	0.0071273
GO:0098803	respiratory chain complex	86	0.95306	6.2955	0.00038647	0.011499
GO:0005739	mitochondrion	1555	17.233	1.8569	0.00045942	0.013397
GO:0033290	eukaryotic 48S preinitiation complex	15	0.16623	18.047	0.00055275	0.015498
GO:0031301	integral component of organelle membrane	204	2.2607	3.5387	0.0020134	0.049809
GO-MF (3-3000)
Gene Set	Description	Size	Expect	Ratio	P Value	FDR
GO:0003723	RNA binding	1603	17.885	4.9204	0	0
GO:0005198	structural molecule activity	792	8.8364	8.1481	0	0
GO:0003735	structural constituent of ribosome	156	1.7405	40.218	0	0
GO:0019843	rRNA binding	65	0.72521	20.684	4.4409e-16	2.84e-13
GO:0003729	mRNA binding	233	2.5996	5.3854	3.6134e-07	0.00018486
GO:0045296	cadherin binding	315	3.5145	4.268	2.5865e-06	0.0011027
GO:0048027	mRNA 5'-UTR binding	24	0.26777	18.673	5.8618e-06	0.0021421
GO:1990948	ubiquitin ligase inhibitor activity	5	0.055785	53.777	1.3444e-05	0.0042986
GO:0046933	proton-transporting ATP synthase activity, rotational mechanism	16	0.17851	22.407	2.4586e-05	0.0068212
GO:0055105	ubiquitin-protein transferase inhibitor activity	6	0.066943	44.815	2.6666e-05	0.0068212
GO:0008097	5S rRNA binding	10	0.11157	26.889	0.0001548	0.030494
GO:0008137	NADH dehydrogenase (ubiquinone) activity	46	0.51323	9.7423	0.00015497	0.030494
GO:0050136	NADH dehydrogenase (quinone) activity	46	0.51323	9.7423	0.00015497	0.030494
GO:0003954	NADH dehydrogenase activity	47	0.52438	9.535	0.00017187	0.031403
GO:0070181	small ribosomal subunit rRNA binding	11	0.12273	24.444	0.00021111	0.036001
GO:0050839	cell adhesion molecule binding	478	5.3331	2.8126	0.00031154	0.049808
Reactome (3-3000)
Gene Set	Description	Size	Expect	Ratio	P Value	FDR
R-HSA-1430728	Metabolism	2092	32.31	2.9712	0	0
R-HSA-392499	Metabolism of proteins	2027	31.306	3.0346	0	0
R-HSA-1266738	Developmental Biology	1074	16.587	4.2201	0	0
R-HSA-1643685	Disease	1054	16.278	4.6073	0	0
R-HSA-8953854	Metabolism of RNA	674	10.41	7.301	0	0
R-HSA-422475	Axon guidance	551	8.5099	8.2258	0	0
R-HSA-5663205	Infectious disease	382	5.8998	12.034	0	0
R-HSA-71291	Metabolism of amino acids and derivatives	370	5.7144	12.075	0	0
R-HSA-72766	Translation	291	4.4943	17.133	0	0
R-HSA-376176	Signaling by ROBO receptors	218	3.3669	20.791	0	0
R-HSA-72312	rRNA processing	205	3.1661	21.793	0	0
R-HSA-8868773	rRNA processing in the nucleus and cytosol	195	3.0117	22.911	0	0
R-HSA-6791226	Major pathway of rRNA processing in the nucleolus and cytosol	185	2.8572	24.149	0	0
R-HSA-9010553	Regulation of expression of SLITs and ROBOs	171	2.641	26.505	0	0
R-HSA-168254	Influenza Infection	154	2.3784	28.59	0	0
R-HSA-168255	Influenza Life Cycle	143	2.2085	30.789	0	0
R-HSA-168273	Influenza Viral RNA Transcription and Replication	133	2.0541	33.104	0	0
R-HSA-72613	Eukaryotic Translation Initiation	119	1.8379	39.176	0	0
R-HSA-72737	Cap-dependent Translation Initiation	119	1.8379	39.176	0	0
R-HSA-2408522	Selenoamino acid metabolism	118	1.8224	37.313	0	0
R-HSA-927802	Nonsense-Mediated Decay (NMD)	115	1.7761	38.849	0	0
R-HSA-975957	Nonsense Mediated Decay (NMD) enhanced by the Exon Junction Complex (EJC)	115	1.7761	38.849	0	0
R-HSA-72706	GTP hydrolysis and joining of the 60S ribosomal subunit	112	1.7298	41.046	0	0
R-HSA-1799339	SRP-dependent cotranslational protein targeting to membrane	112	1.7298	39.89	0	0
R-HSA-156827	L13a-mediated translational silencing of Ceruloplasmin expression	111	1.7143	41.416	0	0
R-HSA-72689	Formation of a pool of free 40S subunits	101	1.5599	45.516	0	0
R-HSA-975956	Nonsense Mediated Decay (NMD) independent of the Exon Junction Complex (EJC)	95	1.4672	46.346	0	0
R-HSA-156842	Eukaryotic Translation Elongation	93	1.4363	48.735	0	0
R-HSA-2408557	Selenocysteine synthesis	93	1.4363	47.343	0	0
R-HSA-72764	Eukaryotic Translation Termination	93	1.4363	47.343	0	0
R-HSA-156902	Peptide chain elongation	89	1.3745	50.198	0	0
R-HSA-192823	Viral mRNA Translation	89	1.3745	49.471	0	0
R-HSA-72662	Activation of the mRNA upon binding of the cap-binding complex and eIFs, and subsequent binding to 43S	59	0.91122	37.313	0	0
R-HSA-72649	Translation initiation complex formation	58	0.89577	37.956	0	0
R-HSA-72702	Ribosomal scanning and start codon recognition	58	0.89577	37.956	0	0
R-HSA-72695	Formation of the ternary complex, and subsequently, the 43S complex	51	0.78766	43.166	0	0
R-HSA-163200	Respiratory electron transport, ATP synthesis by chemiosmotic coupling, and heat production by uncoupling proteins.	123	1.8997	6.8433	4.979e-08	2.5434e-06
R-HSA-1428517	The citric acid (TCA) cycle and respiratory electron transport	174	2.6873	4.8375	2.7939e-06	0.00013896
R-HSA-611105	Respiratory electron transport	100	1.5444	5.8274	2.2937e-05	0.0011116
R-HSA-8949613	Cristae formation	31	0.47878	10.443	0.00010146	0.0047939

## Sheet: Lightgreen
Table S4: Functional enrichment analysis of the five well-preserved modules.
GO-BP (3-3000)
Gene Set	Description	Size	Expect	Ratio	P Value	FDR
GO:0098657	import into cell	792	5.3225	4.885	1.0978e-11	1.2243e-07
GO:0036230	granulocyte activation	500	3.3601	5.6545	8.7839e-10	4.5623e-06
GO:0002274	myeloid leukocyte activation	634	4.2607	4.9288	1.2273e-09	4.5623e-06
GO:0043299	leukocyte degranulation	529	3.555	5.3446	2.2327e-09	4.9341e-06
GO:0002275	myeloid cell activation involved in immune response	539	3.6222	5.2454	3.0367e-09	4.9341e-06
GO:0043312	neutrophil degranulation	482	3.2392	5.557	3.3724e-09	4.9341e-06
GO:0002283	neutrophil activation involved in immune response	485	3.2593	5.5226	3.7171e-09	4.9341e-06
GO:0006897	endocytosis	675	4.5362	4.6294	3.7456e-09	4.9341e-06
GO:0002444	myeloid leukocyte mediated immunity	548	3.6827	5.1592	3.982e-09	4.9341e-06
GO:0042119	neutrophil activation	494	3.3198	5.422	4.9559e-09	5.3515e-06
GO:0002446	neutrophil mediated immunity	496	3.3333	5.4001	5.2786e-09	5.3515e-06
GO:0016192	vesicle-mediated transport	1942	13.051	2.7585	6.6157e-09	6.1482e-06
GO:0045321	leukocyte activation	1184	7.9568	3.3933	1.3256e-08	1.1372e-05
GO:0048771	tissue remodeling	154	1.0349	9.6626	8.5497e-08	6.8104e-05
GO:0001775	cell activation	1335	8.9716	3.0095	1.5841e-07	0.00011635
GO:0002366	leukocyte activation involved in immune response	693	4.6571	4.0798	1.6694e-07	0.00011635
GO:0002263	cell activation involved in immune response	697	4.684	4.0563	1.8246e-07	0.00011969
GO:0046903	secretion	1605	10.786	2.6887	5.3486e-07	0.00033137
GO:0002443	leukocyte mediated immunity	760	5.1074	3.7201	6.8278e-07	0.00040075
GO:0002376	immune system process	2778	18.669	2.1426	8.1705e-07	0.00045559
GO:0045055	regulated exocytosis	783	5.262	3.6108	1.0676e-06	0.00056693
GO:0032940	secretion by cell	1472	9.8922	2.6283	3.6755e-06	0.0018631
GO:0006887	exocytosis	894	6.0079	3.1625	7.398e-06	0.0035871
GO:0006955	immune response	1919	12.896	2.2487	1.8837e-05	0.008753
GO:0071702	organic substance transport	2687	18.057	1.9936	1.9725e-05	0.0087988
GO:0044351	macropinocytosis	9	0.060482	49.601	2.4099e-05	0.010336
GO:0006909	phagocytosis	238	1.5994	5.627	3.2546e-05	0.013443
GO:0072606	interleukin-8 secretion	28	0.18817	21.258	3.4941e-05	0.013916
GO:0001773	myeloid dendritic cell activation	29	0.19489	20.525	4.0322e-05	0.015506
GO:0002573	myeloid leukocyte differentiation	197	1.3239	6.0428	5.5022e-05	0.020454
GO:0055064	chloride ion homeostasis	12	0.080643	37.201	6.2193e-05	0.022373
GO:0002252	immune effector process	1141	7.6678	2.6083	6.6661e-05	0.023231
GO:0098739	import across plasma membrane	106	0.71235	8.4228	7.9582e-05	0.026894
GO:0071705	nitrogen compound transport	2300	15.457	2.0056	8.3521e-05	0.027395
GO:0030334	regulation of cell migration	804	5.4031	2.9613	9.2001e-05	0.029314
GO:0002521	leukocyte differentiation	496	3.3333	3.6001	0.00012564	0.038922
GO:0001974	blood vessel remodeling	39	0.26209	15.262	0.0001326	0.039966
GO:0043086	negative regulation of catalytic activity	757	5.0872	2.9486	0.0001629	0.047808
GO-CC (3-3000)
Gene Set	Description	Size	Expect	Ratio	P Value	FDR
GO:0031410	cytoplasmic vesicle	2256	11.283	3.4567	2.9221e-13	2.2241e-10
GO:0097708	intracellular vesicle	2259	11.298	3.4521	3.0509e-13	2.2241e-10
GO:0044433	cytoplasmic vesicle part	1462	7.3117	4.2398	1.2319e-12	5.9871e-10
GO:0030141	secretory granule	831	4.1559	4.8124	3.5616e-09	1.2982e-06
GO:0099503	secretory vesicle	976	4.8811	4.0974	5.2688e-08	1.5364e-05
GO:0005766	primary lysosome	155	0.77518	11.61	7.9847e-08	1.6241e-05
GO:0042582	azurophil granule	155	0.77518	11.61	7.9847e-08	1.6241e-05
GO:0044437	vacuolar part	552	2.7606	5.4335	8.9113e-08	1.6241e-05
GO:0005764	lysosome	669	3.3458	4.7822	1.8031e-07	2.4387e-05
GO:0005773	vacuole	760	3.8009	4.4727	1.8293e-07	2.4387e-05
GO:0000323	lytic vacuole	670	3.3508	4.775	1.8399e-07	2.4387e-05
GO:0098805	whole membrane	1630	8.1519	3.0668	2.3479e-07	2.8527e-05
GO:0034774	secretory granule lumen	320	1.6004	6.8734	5.5798e-07	6.258e-05
GO:0005774	vacuolar membrane	397	1.9855	6.044	6.4548e-07	6.7222e-05
GO:0030659	cytoplasmic vesicle membrane	746	3.7308	4.2886	7.7371e-07	7.5205e-05
GO:0060205	cytoplasmic vesicle lumen	336	1.6804	6.5461	9.0199e-07	7.9646e-05
GO:0031983	vesicle lumen	337	1.6854	6.5267	9.2865e-07	7.9646e-05
GO:0012506	vesicle membrane	767	3.8359	4.1712	1.1148e-06	9.0299e-05
GO:0042581	specific granule	160	0.80018	9.9977	1.3607e-06	0.00010442
GO:0005765	lysosomal membrane	345	1.7254	5.7958	8.5738e-06	0.0006105
GO:0098852	lytic vacuole membrane	346	1.7304	5.779	8.7932e-06	0.0006105
GO:0005783	endoplasmic reticulum	1861	9.3071	2.5787	9.4271e-06	0.00062476
GO:0098588	bounding membrane of organelle	2027	10.137	2.4661	1.2645e-05	0.00080158
GO:0070062	extracellular exosome	2040	10.202	2.4504	1.4132e-05	0.00084105
GO:0035580	specific granule lumen	62	0.31007	16.125	1.4421e-05	0.00084105
GO:1903561	extracellular vesicle	2061	10.307	2.4255	1.6875e-05	0.00092663
GO:0043230	extracellular organelle	2063	10.317	2.4231	1.716e-05	0.00092663
GO:0097458	neuron part	1690	8.4519	2.603	2.1389e-05	0.0011137
GO:0042995	cell projection	2129	10.647	2.348	2.9426e-05	0.0014794
GO:0031090	organelle membrane	2899	14.498	2.0692	4.132e-05	0.0020082
GO:0120025	plasma membrane bounded cell projection	2059	10.297	2.3307	5.0539e-05	0.002377
GO:0098858	actin-based cell projection	197	0.98522	7.105	5.8494e-05	0.0026651
GO:0030667	secretory granule membrane	293	1.4653	5.4595	0.00010898	0.0048148
GO:0030666	endocytic vesicle membrane	160	0.80018	7.4983	0.00015079	0.0062737
GO:0031252	cell leading edge	393	1.9654	4.5791	0.0001521	0.0062737
GO:1904724	tertiary granule lumen	55	0.27506	14.542	0.00016395	0.0062737
GO:0045121	membrane raft	311	1.5554	5.1435	0.00016418	0.0062737
GO:0070820	tertiary granule	163	0.81519	7.3603	0.00016686	0.0062737
GO:0098857	membrane microdomain	312	1.5604	5.127	0.00016782	0.0062737
GO:0042470	melanosome	105	0.52512	9.5216	0.00018182	0.0064659
GO:0048770	pigment granule	105	0.52512	9.5216	0.00018182	0.0064659
GO:0044354	macropinosome	6	0.030007	66.652	0.00036612	0.011357
GO:0009986	cell surface	782	3.9109	3.0684	0.00050266	0.015268
GO:0005887	integral component of plasma membrane	1596	7.9818	2.2551	0.00080642	0.023054
GO:0005768	endosome	873	4.366	2.7485	0.0013123	0.036102
GO:0030426	growth cone	164	0.82019	6.0962	0.0013904	0.036859
GO:0044459	plasma membrane part	2742	13.713	1.8231	0.001567	0.03923
GO:0005775	vacuolar lumen	170	0.85019	5.881	0.0016292	0.039591
GO:0005789	endoplasmic reticulum membrane	1049	5.2462	2.478	0.0020751	0.048799
GO-MF (3-3000)
Gene Set	Description	Size	Expect	Ratio	P Value	FDR
GO:0015293	symporter activity	143	0.91782	8.7163	3.8387e-06	0.0098194
GO:0015379	potassium:chloride symporter activity	9	0.057765	51.935	2.0996e-05	0.017977
GO:0035091	phosphatidylinositol binding	236	1.5147	5.9417	2.1083e-05	0.017977
Reactome (3-3000)
Gene Set	Description	Size	Expect	Ratio	P Value	FDR
R-HSA-6798695	Neutrophil degranulation	479	3.5855	4.7414	6.5225e-08	0.00012327

## Sheet: Tan
Table S4: Functional enrichment analysis of the five well-preserved modules.
GO-BP (3-3000)
Gene Set	Description	Size	Expect	Ratio	P Value	FDR
GO:0042113	B cell activation	233	2.4186	7.0288	3.3449e-10	3.7302e-06
GO:0042100	B cell proliferation	90	0.93424	11.774	2.243e-09	1.2507e-05
GO:0002376	immune system process	2778	28.837	2.0807	5.8897e-09	2.1894e-05
GO:0006955	immune response	1919	19.92	2.3594	1.1184e-08	3.1181e-05
GO:0030888	regulation of B cell proliferation	59	0.61244	13.062	1.6196e-07	0.00036123
GO:0002520	immune system development	881	9.1451	2.9524	4.0411e-07	0.00075111
GO:0046649	lymphocyte activation	646	6.7057	3.2808	9.645e-07	0.0015366
GO:0048534	hematopoietic or lymphoid organ development	833	8.6469	2.8912	1.6716e-06	0.0023302
GO:0030097	hemopoiesis	791	8.2109	2.9229	2.2858e-06	0.0028323
GO:0002521	leukocyte differentiation	496	5.1487	3.496	4.2004e-06	0.004595
GO:0007166	cell surface receptor signaling pathway	2798	29.044	1.8248	4.5324e-06	0.004595
GO:0002682	regulation of immune system process	1400	14.533	2.2708	6.4549e-06	0.0059988
GO:0002377	immunoglobulin production	99	1.0277	7.7847	8.7925e-06	0.0074337
GO:0002684	positive regulation of immune system process	979	10.162	2.5584	9.3321e-06	0.0074337
GO:0001817	regulation of cytokine production	642	6.6642	3.0011	1.1703e-05	0.0086408
GO:0030098	lymphocyte differentiation	339	3.519	3.9784	1.2397e-05	0.0086408
GO:0050778	positive regulation of immune response	706	7.3286	2.8655	1.4012e-05	0.0091916
GO:0001816	cytokine production	712	7.3909	2.8413	1.5902e-05	0.0098521
GO:0050853	B cell receptor signaling pathway	54	0.56054	10.704	1.9605e-05	0.011507
GO:0050851	antigen receptor-mediated signaling pathway	184	1.91	5.2356	2.2637e-05	0.012622
GO:0050864	regulation of B cell activation	114	1.1834	6.7604	2.4774e-05	0.013156
GO:0002440	production of molecular mediator of immune response	190	1.9723	5.0703	2.9818e-05	0.015115
GO:0002768	immune response-regulating cell surface receptor signaling pathway	330	3.4255	3.795	4.1705e-05	0.018647
GO:0032729	positive regulation of interferon-gamma production	62	0.64359	9.3228	4.3574e-05	0.018647
GO:0019221	cytokine-mediated signaling pathway	705	7.3182	2.7329	4.4441e-05	0.018647
GO:0001775	cell activation	1335	13.858	2.1648	4.4938e-05	0.018647
GO:0002250	adaptive immune response	382	3.9653	3.5306	4.6273e-05	0.018647
GO:0002764	immune response-regulating signaling pathway	485	5.0345	3.1781	4.6818e-05	0.018647
GO:0050776	regulation of immune response	909	9.4358	2.4375	6.7924e-05	0.02612
GO:0002429	immune response-activating cell surface receptor signaling pathway	300	3.1141	3.8534	7.1591e-05	0.026613
GO:0002757	immune response-activating signal transduction	454	4.7127	3.1829	8.005e-05	0.028797
GO:0045321	leukocyte activation	1184	12.29	2.1968	8.9225e-05	0.031095
GO:0046651	lymphocyte proliferation	264	2.7404	4.014	0.00010035	0.033911
GO:0032943	mononuclear cell proliferation	266	2.7612	3.9838	0.00010728	0.035188
GO:0015949	nucleobase-containing small molecule interconversion	26	0.26989	14.821	0.00014025	0.044686
GO-CC (3-3000)
Gene Set	Description	Size	Expect	Ratio	P Value	FDR
GO:0010008	endosome membrane	461	3.9823	5.0223	3.0624e-09	4.4649e-06
GO:0044440	endosomal part	508	4.3883	4.5576	1.5754e-08	1.1485e-05
GO:0005768	endosome	873	7.5413	3.3151	1.2e-07	4.5969e-05
GO:0042613	MHC class II protein complex	15	0.12957	38.588	1.2611e-07	4.5969e-05
GO:0005765	lysosomal membrane	345	2.9802	5.0332	3.1706e-07	7.2672e-05
GO:0098852	lytic vacuole membrane	346	2.9889	5.0186	3.2899e-07	7.2672e-05
GO:0005774	vacuolar membrane	397	3.4294	4.6655	3.4891e-07	7.2672e-05
GO:0042611	MHC protein complex	21	0.1814	27.563	8.1955e-07	0.00014936
GO:0044437	vacuolar part	552	4.7684	3.7749	1.3697e-06	0.00022189
GO:0098805	whole membrane	1630	14.08	2.3437	2.8047e-06	0.00040892
GO:0005764	lysosome	669	5.779	3.2877	5.1792e-06	0.00064289
GO:0000323	lytic vacuole	670	5.7877	3.2828	5.2913e-06	0.00064289
GO:0005773	vacuole	760	6.5651	3.0464	8.9001e-06	0.00099818
GO:0031902	late endosome membrane	127	1.0971	7.2922	1.4505e-05	0.0015106
GO:0045334	clathrin-coated endocytic vesicle	63	0.54421	11.025	1.7041e-05	0.0016564
GO:0031901	early endosome membrane	139	1.2007	6.6626	2.7923e-05	0.0025445
GO:0031410	cytoplasmic vesicle	2256	19.488	1.9499	3.167e-05	0.0026423
GO:0097708	intracellular vesicle	2259	19.514	1.9473	3.2621e-05	0.0026423
GO:0030669	clathrin-coated endocytic vesicle membrane	44	0.38009	13.155	3.727e-05	0.00286
GO:0005770	late endosome	242	2.0905	4.7836	4.8939e-05	0.0034799
GO:0044433	cytoplasmic vesicle part	1462	12.629	2.2171	5.0121e-05	0.0034799
GO:0071556	integral component of lumenal side of endoplasmic reticulum membrane	25	0.21596	18.522	5.8781e-05	0.0037262
GO:0098553	lumenal side of endoplasmic reticulum membrane	25	0.21596	18.522	5.8781e-05	0.0037262
GO:0031090	organelle membrane	2899	25.043	1.757	8.022e-05	0.0048733
GO:0044459	plasma membrane part	2742	23.686	1.7732	0.00010094	0.0058869
GO:0032588	trans-Golgi network membrane	90	0.77745	7.7175	0.00012896	0.0072319
GO:0030139	endocytic vesicle	289	2.4965	4.0056	0.00021103	0.011395
GO:0098588	bounding membrane of organelle	2027	17.51	1.8846	0.00022935	0.011943
GO:0098552	side of membrane	481	4.155	3.1287	0.00028087	0.014121
GO:0019815	B cell receptor complex	4	0.034553	57.882	0.00043976	0.021373
GO:0005769	early endosome	339	2.9284	3.4148	0.00073905	0.034759
GO:0030136	clathrin-coated vesicle	181	1.5635	4.477	0.0010034	0.045718
GO-MF (3-3000)
Gene Set	Description	Size	Expect	Ratio	P Value	FDR
GO:0032395	MHC class II receptor activity	10	0.094176	42.474	1.5213e-06	0.0038915
GO:0023026	MHC class II protein complex binding	15	0.14126	28.316	9.5313e-06	0.012191
GO:0023023	MHC protein complex binding	19	0.17893	22.355	2.6281e-05	0.022409
GO:0042605	peptide antigen binding	22	0.20719	19.306	4.8519e-05	0.031028
Reactome (3-3000)
Gene Set	Description	Size	Expect	Ratio	P Value	FDR
R-HSA-983695	Antigen activates B Cell Receptor (BCR) leading to generation of second messengers	32	0.35475	16.913	1.1687e-06	0.0022089
R-HSA-5690714	CD22 mediated BCR regulation	5	0.055429	54.123	1.3066e-05	0.012348

## Sheet: Steelblue
Table S4: Functional enrichment analysis of the five well-preserved modules.
GO-BP (3-3000)
Gene Set	Description	Size	Expect	Ratio	P Value	FDR
GO:0007166	cell surface receptor signaling pathway	2798	7.7228	2.7192	4.6333e-06	0.040272
GO:0040037	negative regulation of fibroblast growth factor receptor signaling pathway	16	0.044162	67.932	1.0746e-05	0.040272
GO:0050851	antigen receptor-mediated signaling pathway	184	0.50786	11.814	1.0834e-05	0.040272
GO-CC (3-3000)
Gene Set	Description	Size	Expect	Ratio	P Value	FDR
GO:0098552	side of membrane	481	1.0661	7.504	8.5851e-06	0.012517
GO:0044459	plasma membrane part	2742	6.0774	2.7972	2.8941e-05	0.021098
GO:0042105	alpha-beta T cell receptor complex	5	0.011082	180.47	4.7667e-05	0.023166
GO-MF (3-3000)
Gene Set	Description	Size	Expect	Ratio	P Value	FDR
GO:0005102	signaling receptor binding	1538	4.2438	3.0633	0.00018599	0.47575
GO:0005086	ARF guanyl-nucleotide exchange factor activity	19	0.052426	38.149	0.0012362	1
GO:0030332	cyclin binding	30	0.082778	24.161	0.0030846	1
GO:0005126	cytokine receptor binding	274	0.75604	5.2907	0.0067773	1
GO:0004715	non-membrane spanning protein tyrosine kinase activity	46	0.12693	15.757	0.0071365	1
GO:0005128	erythropoietin receptor binding	3	0.0082778	120.8	0.0082555	1
GO:0015459	potassium channel regulator activity	51	0.14072	14.212	0.0087149	1
GO:0048018	receptor ligand activity	468	1.2913	3.8719	0.0090766	1
GO:0098772	molecular function regulator	1844	5.0881	2.1619	0.010112	1
GO:0004096	catalase activity	4	0.011037	90.603	0.010993	1
Reactome (3-3000)
Gene Set	Description	Size	Expect	Ratio	P Value	FDR
R-HSA-202433	Generation of second messenger molecules	33	0.093803	31.982	0.00010676	0.20178
R-HSA-2029481	FCGR activation	12	0.03411	58.633	0.00050651	0.47865
R-HSA-202430	Translocation of ZAP-70 to Immunological synapse	19	0.054008	37.032	0.0012962	0.60751
R-HSA-202427	Phosphorylation of CD3 and TCR zeta chains	22	0.062536	31.982	0.0017417	0.60751
R-HSA-389948	PD-1 signaling	23	0.065378	30.591	0.0019042	0.60751
R-HSA-5653656	Vesicle-mediated transport	667	1.896	3.6921	0.0022086	0.60751
R-HSA-2029485	Role of phospholipids in phagocytosis	25	0.071063	28.144	0.00225	0.60751
R-HSA-202403	TCR signaling	119	0.33826	8.8689	0.0045451	1
R-HSA-3769402	Deactivation of the beta-catenin transactivating complex	42	0.11939	16.752	0.006267	1
R-HSA-199991	Membrane Trafficking	628	1.7851	3.3611	0.0075437	1
