# Supplementary material for: Hematological and gene co-expression network analyses of high-risk beef cattle defines immunological mechanisms and biological complexes involved in bovine respiratory disease and weight gain
Source: PLoS One. 2022 Nov 3;17(11):e0277033. doi: 10.1371/journal.pone.0277033 (PMC9632787; doi:10.1371/journal.pone.0277033)
Supplement: S5 Table — (XLSX) [file pone.0277033.s005.xlsx]

## Sheet: Sheet1
Table S5: Hub gene analysis of all five BRD-associated modules.
Gene	Module	Module Membership (kME)	Gene Significance (BRD)	Gene Significance (Treat_Freq)	Gene Significance (Risk_Days)
ACOX3	Orange	0.642542	0.049018	-0.0684376	0.121592
ANAPC5	Orange	0.716424	-0.389268	-0.340301	0.337656
AP1G2	Orange	0.656163	-0.451291	-0.460502	0.483492
ATP9B	Orange	0.578087	-0.0831791	-0.0589143	0.0614839
B3GALT5	Orange	0.733954	-0.175195	-0.1047	0.405895
CFAP46	Orange	0.726744	-0.300335	-0.313936	0.26784
DENND4B	Orange	0.605413	-0.207157	-0.344813	-0.0353587
DNAH7	Orange	0.682356	-0.187188	-0.266846	0.277506
DPEP3	Orange	0.817166	-0.043077	-0.00567034	0.348534
EFCAB11	Orange	0.65616	-0.303734	-0.374271	0.426571
GIPR	Orange	0.919236	-0.289965	-0.210515	0.346575
HERC3	Orange	0.651452	-0.496951	-0.455896	0.287544
IDUA	Orange	0.741332	-0.414295	-0.355651	0.301688
ITPR3	Orange	0.792598	-0.283603	-0.251352	0.321776
KAT5	Orange	0.730501	-0.58967	-0.444708	0.444354
KLHDC8A	Orange	0.889983	-0.342391	-0.322066	0.322945
LOC100847345	Orange	0.705324	-0.290449	-0.226223	0.357254
LOC100848180	Orange	0.644893	-0.303106	-0.213399	0.216407
LOC100848598	Orange	0.778288	-0.344351	-0.287463	0.463716
LOC101902030	Orange	0.65978	-0.0431259	-0.16221	-0.183882
LOC101902643	Orange	0.621868	-0.278294	-0.0632197	0.363636
LOC101905635	Orange	0.675462	-0.377071	-0.347795	0.307138
LOC101908359	Orange	0.704071	-0.199727	-0.250453	0.204436
LOC104970208	Orange	0.615987	-0.136667	-0.15476	0.416479
LOC104974401	Orange	0.696979	-0.374696	-0.296371	0.414702
LOC104975415	Orange	0.731478	-0.362428	-0.353996	0.264967
LOC107131305	Orange	0.746582	-0.371292	-0.449548	0.259791
LOC107131367	Orange	0.595898	-0.079513	0.0463207	0.0872633
LOC107131429	Orange	0.939452	-0.348216	-0.33702	0.368793
LOC107131749	Orange	0.681671	-0.384275	-0.391237	0.418012
LOC107132092	Orange	0.76709	-0.311316	-0.264984	0.402119
LOC107133032	Orange	0.645479	-0.49781	-0.415617	0.46514
LOC112442227	Orange	0.717105	-0.303744	-0.26078	0.403974
LOC112442656	Orange	0.611404	-0.23419	-0.231345	0.0904825
LOC112442705	Orange	0.697461	-0.25009	-0.237237	0.230895
LOC112443652	Orange	0.697237	-0.222942	-0.0986056	0.332197
LOC112444351	Orange	0.732706	-0.270261	-0.231319	0.417351
LOC112447469	Orange	0.851413	-0.364726	-0.329259	0.306802
LOC112447662	Orange	0.759035	-0.398845	-0.344857	0.515778
LOC112448835	Orange	0.76353	-0.150312	0.0211353	0.246054
LOC112449041	Orange	0.666869	-0.0296652	-0.19208	-0.00239046
LOC535121	Orange	0.652577	-0.395135	-0.389617	0.327481
LRRC3C	Orange	0.789023	-0.185486	-0.11064	0.482257
MACF1	Orange	0.684304	0.0289294	-0.0583144	0.139225
MAPK8IP2	Orange	0.812463	-0.207535	-0.276836	0.184045
MAST1	Orange	0.706372	-0.423267	-0.300466	0.517257
MAU2	Orange	0.668899	-0.0485932	-0.049714	-0.059177
NUDT16	Orange	0.79499	-0.22851	-0.119563	0.427593
PIDD1	Orange	0.712837	-0.185907	-0.00887414	0.361448
PSD	Orange	0.741691	-0.283862	-0.189638	0.374666
RASAL1	Orange	0.695208	-0.525181	-0.426679	0.712768
RDH13	Orange	0.651012	-0.152767	-0.0814657	0.36612
SFT2D3	Orange	0.704347	-0.314686	-0.247704	0.186425
SLC4A8	Orange	0.792672	-0.487875	-0.430778	0.263579
SMPD2	Orange	0.703459	-0.291369	-0.237286	0.251483
SMYD5	Orange	0.695243	-0.275337	-0.256389	0.00575562
SPATA48	Orange	0.878797	-0.224871	-0.183803	0.441703
STX10	Orange	0.830474	-0.257646	-0.216886	0.349988
STX16	Orange	0.764351	-0.405539	-0.449655	0.225356
SUGP1	Orange	0.778933	-0.426464	-0.381234	0.234174
TBC1D17	Orange	0.682105	-0.253452	-0.236511	0.0033614
TCTN1	Orange	0.684031	-0.497124	-0.335222	0.638155
TONSL	Orange	0.669319	-0.100132	-0.234154	0.0122186
UBQLN4	Orange	0.599143	-0.190485	-0.117397	0.101322
ZAN	Orange	0.848663	-0.215095	-0.100931	0.38312
ZNF311	Orange	0.67463	-0.0930234	-0.124349	0.0752022
ZNF346	Orange	0.87044	-0.397474	-0.401779	0.261796
ZSCAN12	Orange	0.74001	-0.535601	-0.546497	0.505833
BLK	Steelblue	0.815907	0.28881	0.269296	0.141472
CD247	Steelblue	0.911544	0.339982	0.12679	-0.150899
CD276	Steelblue	0.854532	0.331426	0.269022	0.0107222
CD7	Steelblue	0.792104	0.134718	0.0191799	0.0925825
CDK14	Steelblue	0.925522	0.3745	0.172138	-0.16674
CREB3L1	Steelblue	0.763175	0.536555	0.301321	-0.260612
CXCL12	Steelblue	0.866767	0.505437	0.3357	-0.162172
CYGB	Steelblue	0.780277	0.466658	0.315281	-0.0761967
DLGAP2	Steelblue	0.658256	0.0540777	0.00897615	0.0423089
ENAH	Steelblue	0.815946	0.437404	0.332102	-0.319052
EVA1B	Steelblue	0.808798	0.181381	0.097237	0.0574172
FAM171B	Steelblue	0.747699	0.391268	0.277673	-0.208614
FARP1	Steelblue	0.649302	0.367529	0.178196	-0.306053
GAREM1	Steelblue	0.730002	0.331499	0.310692	0.0343977
GAS6	Steelblue	0.614552	0.121714	0.09184	-0.0533089
GATA3	Steelblue	0.665462	0.321669	0.215673	-0.26541
GSR	Steelblue	0.622615	0.395364	0.384875	-0.0800261
HNRNPH3	Steelblue	0.580877	0.605448	0.586626	-0.171473
KCNIP3	Steelblue	0.69822	0.259211	0.141422	-0.185953
KCNMB4	Steelblue	0.735902	0.159561	0.0216968	0.00384945
KCTD1	Steelblue	0.816009	0.310727	0.193223	-0.152403
KIF1B	Steelblue	0.637395	0.280571	0.316777	-0.00619053
LAMA4	Steelblue	0.827103	0.147571	-0.0445172	-0.195328
LARP6	Steelblue	0.855472	0.32577	0.214677	-0.177915
LOC100336282	Steelblue	0.689658	0.301083	0.101283	-0.0805457
LOC101909551	Steelblue	0.563238	0.224483	0.068605	-0.0297326
LOC107132121	Steelblue	0.718831	0.604715	0.554344	-0.0785754
LOC112441840	Steelblue	0.695593	0.216597	0.183964	0.103583
LOC112445641	Steelblue	0.622777	0.401177	0.202484	-0.0687282
LOC505306	Steelblue	0.848494	0.23051	0.162758	-0.0733612
LOC513969	Steelblue	0.610522	0.220981	0.109513	0.116476
LOC618831	Steelblue	0.678912	0.0890641	0.0344837	0.311636
LOC786796	Steelblue	0.754127	0.301941	0.0557744	-0.209231
MAN1C1	Steelblue	0.818361	0.129802	-0.0165864	0.112879
MDFIC	Steelblue	0.694376	0.225859	0.124288	0.0470471
MFSD6L	Steelblue	0.590496	0.366291	0.253669	-0.30868
MLLT11	Steelblue	0.704649	0.495768	0.353251	-0.125671
PEG10	Steelblue	0.718309	0.475907	0.370428	-0.183572
PLEKHA1	Steelblue	0.668439	0.156342	0.0718247	-0.155655
PLPP2	Steelblue	0.653944	0.115535	0.0817742	0.268638
PPM1H	Steelblue	0.69044	0.198589	0.217189	0.135683
PSD3	Steelblue	0.820065	0.423041	0.322387	-0.179508
PSD4	Steelblue	0.671272	0.0144358	-0.00836996	0.294887
RHEX	Steelblue	0.872061	0.368762	0.220959	-0.0445993
SEMA4C	Steelblue	0.730956	0.448373	0.340755	-0.19195
SLC27A2	Steelblue	0.795944	0.417722	0.252701	-0.0804789
SMAD9	Steelblue	0.832348	0.26532	0.0546875	-0.000328366
SOX13	Steelblue	0.784954	0.342062	0.202936	-0.00304602
SOX4	Steelblue	0.750304	0.313672	0.297555	-0.108298
ST5	Steelblue	0.632329	0.269809	0.121094	-0.137817
STYK1	Steelblue	0.65658	0.524899	0.377648	-0.344273
TLL2	Steelblue	0.879931	0.249683	0.0839836	-0.0453368
TNFSF8	Steelblue	0.551183	0.345068	0.245049	-0.268307
TRAK1	Steelblue	0.61745	0.123777	-0.134678	-0.220781
TUBA1C	Steelblue	0.51533	0.251666	0.103327	-0.197837
WC1.3	Steelblue	0.761147	0.386968	0.290586	0.145093
WNT5A	Steelblue	0.885859	0.369613	0.30707	-0.0713449
ZNF300	Steelblue	0.799151	0.0977358	-0.0466679	-0.0582299
ZNF462	Steelblue	0.949159	0.310216	0.15965	-0.11666
ABL2	Royalblue	0.976922	-0.216866	-0.425483	-0.0794045
AGAP1	Royalblue	0.46628	-0.233509	-0.267521	0.00730415
AGO3	Royalblue	0.607689	-0.318726	-0.380745	0.263271
ALOX15	Royalblue	0.759485	-0.0634796	-0.380139	0.0186649
ALS2	Royalblue	0.914815	-0.219631	-0.401538	-0.158598
APBA3	Royalblue	0.641581	-0.0742812	-0.206427	-0.107139
ARHGAP12	Royalblue	0.964176	-0.235573	-0.41842	-0.00664133
ARL11	Royalblue	0.634597	-0.0160868	-0.302839	-0.21346
ATG7	Royalblue	0.492166	-0.117361	-0.138256	-0.0254379
BICRA	Royalblue	0.808081	-0.0649336	-0.252949	0.0756422
BTBD1	Royalblue	0.412579	0.22944	0.133378	-0.0752539
BTBD11	Royalblue	0.87678	-0.159432	-0.33915	-0.206587
BTG1	Royalblue	0.797956	-0.160428	-0.405875	-0.132203
CCNI	Royalblue	0.627371	0.0250149	-0.157277	-0.11704
CDC7	Royalblue	0.642011	-0.145419	-0.252137	-0.22341
CFAP97	Royalblue	0.657574	0.1069	-0.0947992	-0.441268
CLN8	Royalblue	0.73291	0.0810015	-0.129969	-0.204029
CMTM4	Royalblue	0.943307	-0.23318	-0.420764	-0.00435123
DGKQ	Royalblue	0.539239	-0.132906	-0.354871	0.11184
DNLZ	Royalblue	0.59377	-0.316386	-0.535309	0.209017
ECM1	Royalblue	0.39005	0.136527	0.152275	-0.0693347
FAM160B2	Royalblue	0.706501	0.0539721	-0.135989	-0.216968
FAM20B	Royalblue	0.493626	-0.0591548	-0.125149	0.190512
FOXO1	Royalblue	0.835327	-0.330431	-0.506915	-0.0467416
GPATCH3	Royalblue	0.590779	-0.442097	-0.410675	0.154546
GUCY1A1	Royalblue	0.657463	-0.175912	-0.378501	-0.195488
HIST1H1C	Royalblue	0.415906	0.0753054	0.0199366	-0.190252
IGHE	Royalblue	0.568761	0.0800907	-0.0765094	-0.0590022
IL2RB	Royalblue	0.576163	-0.0758014	-0.188995	-0.317909
IL32	Royalblue	0.947872	-0.211053	-0.416831	-0.101817
INO80B	Royalblue	0.808998	-0.219176	-0.355414	0.031793
IRF2BP2	Royalblue	0.79966	-0.0917565	-0.307082	-0.156554
KLF5	Royalblue	0.916023	-0.122167	-0.233962	0.019311
LOC100139209	Royalblue	0.772558	-0.218316	-0.261115	-0.124094
LOC100141258	Royalblue	0.577225	0.0107181	-0.0828086	-0.00894293
LOC101902207	Royalblue	0.796014	-0.226255	-0.33604	0.0095193
LOC101903900	Royalblue	0.786485	-0.444315	-0.546222	0.104422
LOC101906455	Royalblue	0.692027	-0.271127	-0.574259	0.0138277
LOC101907567	Royalblue	0.468736	0.0273983	-0.123023	-0.0925499
LOC104972252	Royalblue	0.445465	0.0392883	-0.212355	-0.0814953
LOC107131259	Royalblue	0.519748	-0.182027	-0.229334	-0.0134791
LOC107131311	Royalblue	0.670669	-0.0729802	-0.171161	-0.139758
LOC107131805	Royalblue	0.536225	-0.351158	-0.347072	0.133987
LOC112443021	Royalblue	0.544159	0.0192901	-0.116359	-0.137316
LOC112447340	Royalblue	0.413202	-0.251431	-0.233089	0.327862
LOC616199	Royalblue	0.63669	-0.150124	-0.406151	0.112415
LOC781726	Royalblue	0.534994	-0.0623311	-0.134716	0.00847577
LOC782343	Royalblue	0.662214	-0.288889	-0.376649	-0.0394404
LTB	Royalblue	0.569523	-0.220665	-0.246049	0.0937086
MBD1	Royalblue	0.838999	-0.221791	-0.347372	0.00501914
MFAP3	Royalblue	0.8352	-0.248907	-0.377163	-0.12579
MRPL10	Royalblue	0.569671	-0.124803	-0.226049	-0.0324513
MRPL32	Royalblue	0.564303	0.0324912	-0.288108	-0.0795365
NAF1	Royalblue	0.534042	-0.113315	-0.157456	-0.0368356
NIPAL4	Royalblue	0.611635	-0.000868025	-0.131416	-0.10643
NPL	Royalblue	0.859586	-0.303007	-0.528644	0.0407331
OARD1	Royalblue	0.666251	-0.139813	-0.24751	0.0999633
P2RY1	Royalblue	0.647581	-0.0515104	-0.225339	-0.00224377
PDCD7	Royalblue	0.899543	-0.0130658	-0.202389	-0.0208042
PLEKHG3	Royalblue	0.612911	-0.141036	-0.290737	-0.0985016
PROSER1	Royalblue	0.651907	-0.364604	-0.362997	-0.0769469
PROX1	Royalblue	0.520761	-0.152065	-0.188638	-0.0969995
PSMG4	Royalblue	0.92572	-0.137796	-0.350915	0.0448428
PTGR2	Royalblue	0.580678	-0.0365328	-0.136757	-0.152679
PTPRG	Royalblue	0.543371	-0.400996	-0.53398	0.113173
R3HCC1L	Royalblue	0.815612	-0.325044	-0.469471	0.124189
RAB5B	Royalblue	0.791584	-0.0504838	-0.240417	0.0547702
RAB7A	Royalblue	0.616266	0.0427872	-0.033188	-0.0498432
RBM25	Royalblue	0.815244	-0.23762	-0.364836	0.0153053
RENBP	Royalblue	0.733743	-0.0302279	-0.170886	-0.170275
RGS20	Royalblue	0.670621	-0.039073	-0.183647	-0.00165207
RREB1	Royalblue	0.603986	0.084479	-0.0347785	-0.0799488
SDCCAG8	Royalblue	0.89514	-0.133701	-0.338545	-0.115455
SGPL1	Royalblue	0.575425	0.0281818	-0.0580298	-0.150085
SLC36A4	Royalblue	0.907265	-0.0585966	-0.246643	-0.205834
SMIM37	Royalblue	0.90594	-0.0933911	-0.292847	-0.100679
SRC	Royalblue	0.660863	-0.123771	-0.134411	-0.0160044
STARD9	Royalblue	0.829341	-0.231648	-0.363611	0.03373
SYK	Royalblue	0.607908	-0.0547873	-0.183292	-0.184844
TGDS	Royalblue	0.440585	0.133525	0.0588671	-0.0990575
THAP1	Royalblue	0.694771	0.021745	-0.185783	-0.325823
TM2D3	Royalblue	0.583454	-0.0400572	-0.169219	0.0628563
TREML1	Royalblue	0.795128	-0.131584	-0.297256	0.0285629
TRERF1	Royalblue	0.61236	-0.08868	-0.107342	0.257315
TRMT44	Royalblue	0.635194	0.08148	-0.104173	-0.257235
TSC22D4	Royalblue	0.521871	0.266975	0.162929	-0.203154
UBFD1	Royalblue	0.885719	-0.246291	-0.471938	0.0112349
USP42	Royalblue	0.621466	-0.0966281	-0.228505	-0.305619
VAMP8	Royalblue	0.49043	-0.146331	-0.351807	-0.239576
VEGFB	Royalblue	0.485981	-0.0616341	-0.239025	0.0422386
VEGFC	Royalblue	0.559536	0.066143	-0.0908438	-0.528722
VIPAS39	Royalblue	0.897112	-0.237018	-0.530439	-0.0736683
VPS28	Royalblue	0.686722	-0.507338	-0.585055	0.238959
WDR20	Royalblue	0.917085	-0.362275	-0.491134	0.115614
XPC	Royalblue	0.940916	-0.268731	-0.456759	-0.101283
YTHDF1	Royalblue	0.755005	-0.0761168	-0.265297	0.0974851
ZBTB12	Royalblue	0.615118	-0.171668	-0.302524	0.0126021
ZC3H7A	Royalblue	0.692649	-0.298595	-0.409711	0.169457
ZC3HAV1	Royalblue	0.556749	-0.0909621	-0.190807	-0.172027
ZNF35	Royalblue	0.660375	-0.508806	-0.609481	0.216586
ATM	Mediumpurple3	0.609477	0.0288592	-0.120544	-0.247015
ATPAF1	Mediumpurple3	0.902725	-0.291131	-0.434073	-0.0245276
BTRC	Mediumpurple3	0.9713	-0.15265	-0.320474	-0.12576
CUL1	Mediumpurple3	0.94956	-0.246369	-0.403454	-0.110947
CYTH2	Mediumpurple3	0.577146	0.130571	-0.113122	-0.448721
EMP3	Mediumpurple3	0.629627	-0.386656	-0.445513	0.106286
FAM57A	Mediumpurple3	0.792574	-0.167358	-0.266587	0.0990885
GUCY1B1	Mediumpurple3	0.69317	0.0763322	-0.0308609	-0.128404
KANSL1	Mediumpurple3	0.575149	0.104975	-0.199097	-0.543229
KCTD12	Mediumpurple3	0.716066	-0.446949	-0.61041	-0.0409174
LDLRAP1	Mediumpurple3	0.895089	-0.200623	-0.367715	-0.142399
LIG3	Mediumpurple3	0.769581	-0.0464254	-0.200705	-0.196509
LNX2	Mediumpurple3	0.95263	-0.14187	-0.334784	-0.227071
LOC100298356	Mediumpurple3	0.722404	-0.102936	-0.364397	-0.153086
LOC101904796	Mediumpurple3	0.816267	-0.217428	-0.367078	-0.0846373
LOC101905203	Mediumpurple3	0.948164	-0.27809	-0.499724	-0.0642947
LOC101906855	Mediumpurple3	0.876262	-0.12692	-0.265742	-0.183305
LOC615278	Mediumpurple3	0.672187	-0.294074	-0.315642	0.116309
LRP4	Mediumpurple3	0.719145	-0.0826975	-0.271163	-0.0432879
MVB12B	Mediumpurple3	0.907627	-0.0125223	-0.19934	-0.154065
NR2C2	Mediumpurple3	0.534454	-0.0854796	-0.157844	0.00661079
NUP50	Mediumpurple3	0.813483	-0.219593	-0.301707	0.113813
ODF2L	Mediumpurple3	0.635331	0.201978	0.0302293	-0.211987
OTUD5	Mediumpurple3	0.68397	-0.223938	-0.366681	-0.140775
P4HA2	Mediumpurple3	0.908072	-0.168361	-0.317309	-0.258554
PGM3	Mediumpurple3	0.740409	-0.473067	-0.546595	-0.0773908
PLAA	Mediumpurple3	0.79392	-0.117585	-0.290311	-0.0532428
PPP2R3A	Mediumpurple3	0.606691	-0.261713	-0.457107	-0.0770056
RBSN	Mediumpurple3	0.74117	-0.0290328	-0.230368	-0.14353
RHOBTB1	Mediumpurple3	0.855599	-0.166405	-0.37833	-0.200045
RNF113A	Mediumpurple3	0.953582	-0.115738	-0.327111	-0.0836207
RPLP0	Mediumpurple3	0.906652	-0.08685	-0.346712	-0.276499
SFT2D1	Mediumpurple3	0.655326	-0.531633	-0.644095	0.184041
SGCA	Mediumpurple3	0.876892	-0.0333407	-0.202883	-0.157853
SLC29A2	Mediumpurple3	0.679575	0.115899	-0.147216	-0.276697
SSSCA1	Mediumpurple3	0.732385	-0.41943	-0.474652	-0.0452344
STARD10	Mediumpurple3	0.653106	-0.373294	-0.417937	0.0838534
TJP2	Mediumpurple3	0.634298	0.0486666	-0.0857542	-0.107729
TOMM22	Mediumpurple3	0.868636	-0.203324	-0.355418	0.043967
ZCCHC2	Mediumpurple3	0.827965	-0.277602	-0.499568	-0.0217052
ZNF175	Mediumpurple3	0.783022	-0.0565771	-0.126489	-0.0306295
ABHD16A	Violet	0.729115	-0.0643873	-0.301079	0.0487399
ALKBH2	Violet	0.705819	-0.204338	-0.35196	-0.0370193
ANKH	Violet	0.93421	-0.139075	-0.305487	0.261762
ANKRD28	Violet	0.778592	-0.1694	-0.306094	0.197079
C8H9orf85	Violet	0.746883	0.0196521	-0.0770346	-0.151907
CCDC174	Violet	0.582197	0.0890614	-0.136741	-0.0788388
CIP2A	Violet	0.953351	-0.211181	-0.34959	0.170938
CLASP2	Violet	0.574906	-0.112971	-0.271164	-0.243227
CLNS1A	Violet	0.862012	-0.0583502	-0.248406	0.0899038
CPT2	Violet	0.780464	-0.194609	-0.32544	0.244188
CSNK1G2	Violet	0.713981	0.0916154	-0.0247253	0.224761
DHPS	Violet	0.661727	0.14837	-0.0492295	-0.153266
DST	Violet	0.601653	-0.228894	-0.334788	0.329359
EID1	Violet	0.529696	-0.177483	-0.160203	0.0363414
ELMOD2	Violet	0.936415	-0.188495	-0.36722	0.209252
ERAL1	Violet	0.495182	-0.106419	-0.17532	0.0198038
EVL	Violet	0.693622	0.0145804	-0.110698	-0.12719
FAM160A1	Violet	0.919325	-0.159591	-0.357865	-0.00413551
GCLC	Violet	0.606908	0.0241791	-0.137173	0.05997
GSTM1	Violet	0.858018	-0.124697	-0.336841	0.209189
HARS	Violet	0.519612	0.0479723	0.0060044	-0.30701
HARS2	Violet	0.639004	-0.231074	-0.354653	0.163357
ICE1	Violet	0.829463	-0.224904	-0.340891	0.212084
IL1RL1	Violet	0.646428	-0.317223	-0.554397	0.123679
JUN	Violet	0.945831	-0.188649	-0.396448	0.150201
KCTD18	Violet	0.570906	-0.118813	-0.300291	0.109058
LCORL	Violet	0.880882	-0.182003	-0.398905	0.0638439
LOC112443144	Violet	0.60649	-0.178405	-0.19131	0.416412
LOC112443148	Violet	0.776796	-0.194957	-0.298113	0.195167
LOC528802	Violet	0.584897	0.0373272	-0.0917209	0.0688383
LOC783421	Violet	0.511942	-0.273625	-0.325309	0.0555819
MAF	Violet	0.542631	-0.50937	-0.476213	0.531638
MAPK3	Violet	0.750139	-0.0353708	-0.108348	0.0117063
MBD2	Violet	0.946876	-0.229189	-0.413335	0.168171
MDM4	Violet	0.744014	-0.277792	-0.415598	0.0812726
NDUFAF5	Violet	0.929303	-0.0572563	-0.236724	0.100458
NSMCE2	Violet	0.631751	-0.42571	-0.536379	0.267176
PARM1	Violet	0.633186	-0.429398	-0.507356	0.229424
PDS5A	Violet	0.737407	0.0715297	-0.191991	-0.0846472
RARS2	Violet	0.828002	-0.158835	-0.272822	0.178035
RBM15	Violet	0.584891	0.0289606	-0.0587343	0.000954973
RETREG1	Violet	0.778711	-0.20864	-0.392184	0.225054
RUBCNL	Violet	0.639197	-0.409419	-0.439745	0.387048
SEMA4F	Violet	0.706226	-0.162486	-0.355743	0.263498
SNRK	Violet	0.798796	-0.398083	-0.634097	0.093856
SRBD1	Violet	0.77663	-0.179713	-0.266117	0.335303
STIM1	Violet	0.750898	-0.148463	-0.210962	0.315425
TUBB1	Violet	0.878975	-0.249214	-0.454396	0.20547
UROS	Violet	0.66651	0.117114	-0.00914728	-0.0784861
VRK3	Violet	0.509445	0.244982	0.11173	0.00800587
ZBTB46	Violet	0.664997	0.155698	-0.0581057	-0.0599538
ZNF280B	Violet	0.614777	0.00603519	-0.188721	-0.0991398
ZNF592	Violet	0.620774	-0.035203	-0.154342	-0.289147
ZNF605	Violet	0.656992	-0.137413	-0.300327	-0.0550483
