# Supplementary material for: Hematological and gene co-expression network analyses of high-risk beef cattle defines immunological mechanisms and biological complexes involved in bovine respiratory disease and weight gain
Source: PLoS One. 2022 Nov 3;17(11):e0277033. doi: 10.1371/journal.pone.0277033 (PMC9632787; doi:10.1371/journal.pone.0277033)
Supplement: S6 Table — (XLSX) [file pone.0277033.s006.xlsx]

## Sheet: Sheet1
Table S6: STRING identifiers and physical interaction scores (combined_score > 0.200).
node1	node2	node1_string_id	node2_string_id	homology	experimentally_determined_interaction	database_annotated	automated_textmining	combined_score
BTRC	CUL1	9913.ENSBTAP00000009830	9913.ENSBTAP00000011513	0	0.799	0.591	0.894	0.99
POT1	TINF2	9913.ENSBTAP00000017541	9913.ENSBTAP00000003522	0	0.635	0.919	0.628	0.988
LRP5	WNT5A	9913.ENSBTAP00000007756	9913.ENSBTAP00000026930	0	0.146	0.612	0.466	0.807
BLK	BLNK	9913.ENSBTAP00000006659	9913.ENSBTAP00000051686	0	0.14	0.612	0.269	0.734
RBM25	SRSF5	9913.ENSBTAP00000022826	9913.ENSBTAP00000015408	0	0.688	0	0.112	0.711
RBM25	SRSF9	9913.ENSBTAP00000022826	9913.ENSBTAP00000016997	0	0.688	0	0.112	0.711
RBM22	RNF113A	9913.ENSBTAP00000040478	9913.ENSBTAP00000007927	0	0.703	0	0	0.703
ETF1	RPLP0	9913.ENSBTAP00000035133	9913.ENSBTAP00000048183	0	0.67	0	0.122	0.697
ABL2	ENAH	9913.ENSBTAP00000020006	9913.ENSBTAP00000021544	0	0.363	0	0.34	0.561
FUS	HNRNPDL	9913.ENSBTAP00000007571	9913.ENSBTAP00000019699	0	0.451	0	0.152	0.514
SRSF5	SRSF9	9913.ENSBTAP00000015408	9913.ENSBTAP00000016997	0	0.425	0	0.186	0.511
HNRNPDL	RBM25	9913.ENSBTAP00000019699	9913.ENSBTAP00000022826	0	0.5	0	0	0.499
RBM22	RBM25	9913.ENSBTAP00000040478	9913.ENSBTAP00000022826	0	0.49	0	0	0.489
BTRC	LOC100298356	9913.ENSBTAP00000009830	9913.ENSBTAP00000055741	0	0.184	0	0.377	0.47
ARID4B	KAT5	9913.ENSBTAP00000053446	9913.ENSBTAP00000007328	0	0.339	0	0.226	0.466
KAT5	MDM4	9913.ENSBTAP00000007328	9913.ENSBTAP00000008209	0	0.135	0.372	0	0.433
LDLRAP1	LRP5	9913.ENSBTAP00000001393	9913.ENSBTAP00000007756	0	0.368	0	0.13	0.426
LRSAM1	RBM25	9913.ENSBTAP00000017067	9913.ENSBTAP00000022826	0	0.426	0	0	0.426
BLK	CD247	9913.ENSBTAP00000006659	9913.ENSBTAP00000016878	0	0.124	0.253	0.16	0.402
HNRNPDL	SRSF5	9913.ENSBTAP00000019699	9913.ENSBTAP00000015408	0	0.296	0	0.177	0.395
ABL2	JUN	9913.ENSBTAP00000020006	9913.ENSBTAP00000005279	0	0.182	0	0.274	0.38
ABL2	RHOBTB1	9913.ENSBTAP00000020006	9913.ENSBTAP00000025506	0	0.124	0.263	0.114	0.378
HNRNPDL	RBM22	9913.ENSBTAP00000019699	9913.ENSBTAP00000040478	0	0.342	0	0	0.342
ABL2	BLNK	9913.ENSBTAP00000020006	9913.ENSBTAP00000051686	0	0.075	0.143	0.217	0.325
FUS	LRSAM1	9913.ENSBTAP00000007571	9913.ENSBTAP00000017067	0	0.113	0	0.27	0.324
ENAH	RHOBTB1	9913.ENSBTAP00000021544	9913.ENSBTAP00000025506	0	0.148	0.181	0.101	0.317
PAPOLA	SRSF5	9913.ENSBTAP00000005300	9913.ENSBTAP00000015408	0	0.258	0	0.112	0.312
PAPOLA	SRSF9	9913.ENSBTAP00000005300	9913.ENSBTAP00000016997	0	0.258	0	0.112	0.312
CUL1	KLHDC8A	9913.ENSBTAP00000011513	9913.ENSBTAP00000020221	0	0.258	0	0.099	0.302
ALOX15	DBN1	9913.ENSBTAP00000015911	9913.ENSBTAP00000019445	0	0.117	0	0.232	0.292
ABL2	KAT5	9913.ENSBTAP00000020006	9913.ENSBTAP00000007328	0	0.151	0	0.198	0.289
FOXO1	JUN	9913.ENSBTAP00000053389	9913.ENSBTAP00000005279	0	0.09	0.169	0.127	0.282
FUS	JUN	9913.ENSBTAP00000007571	9913.ENSBTAP00000005279	0	0.093	0	0.234	0.275
HNRNPDL	SRSF9	9913.ENSBTAP00000019699	9913.ENSBTAP00000016997	0	0.271	0	0	0.271
MBD2	WDR20	9913.ENSBTAP00000048789	9913.ENSBTAP00000009220	0	0.12	0.164	0.088	0.27
FUS	KIAA1524	9913.ENSBTAP00000007571	9913.ENSBTAP00000022784	0	0.266	0	0	0.266
ALKBH2	KIAA1524	9913.ENSBTAP00000026442	9913.ENSBTAP00000022784	0	0.261	0	0	0.261
ABL2	BLK	9913.ENSBTAP00000020006	9913.ENSBTAP00000006659	0	0.082	0	0.226	0.259
IRF2BP2	SOX13	9913.ENSBTAP00000054195	9913.ENSBTAP00000010692	0	0.258	0	0	0.258
ANAPC5	FOXO1	9913.ENSBTAP00000004025	9913.ENSBTAP00000053389	0	0	0	0.257	0.256
ANKRD28	MDM4	9913.ENSBTAP00000034443	9913.ENSBTAP00000008209	0	0.066	0.232	0	0.252
ANKRD28	FUS	9913.ENSBTAP00000034443	9913.ENSBTAP00000007571	0	0.063	0.193	0.079	0.242
CXCL12	GPR161	9913.ENSBTAP00000031235	9913.ENSBTAP00000000809	0	0.088	0.203	0	0.242
JUN	ZNF362	9913.ENSBTAP00000005279	9913.ENSBTAP00000016763	0	0.139	0.147	0	0.234
JUN	ZNF462	9913.ENSBTAP00000005279	9913.ENSBTAP00000025536	0	0.139	0.147	0	0.234
JUN	ZSCAN12	9913.ENSBTAP00000005279	9913.ENSBTAP00000011774	0	0.139	0.147	0	0.234
LRSAM1	SRSF5	9913.ENSBTAP00000017067	9913.ENSBTAP00000015408	0	0.143	0.141	0	0.232
LRSAM1	SRSF9	9913.ENSBTAP00000017067	9913.ENSBTAP00000016997	0	0.143	0.141	0	0.232
JUN	SOX4	9913.ENSBTAP00000005279	9913.ENSBTAP00000054654	0	0.12	0	0.159	0.228
GSTM4	JUN	9913.ENSBTAP00000021896	9913.ENSBTAP00000005279	0	0	0	0.224	0.224
CUL1	MDM4	9913.ENSBTAP00000011513	9913.ENSBTAP00000008209	0	0.122	0	0.146	0.218
LRSAM1	RBM22	9913.ENSBTAP00000017067	9913.ENSBTAP00000040478	0	0.217	0	0	0.217
PSD3	RHOBTB1	9913.ENSBTAP00000039513	9913.ENSBTAP00000025506	0	0.143	0.122	0.044	0.217
ABL2	MDM4	9913.ENSBTAP00000020006	9913.ENSBTAP00000008209	0	0.145	0	0.118	0.213
ABL2	CD247	9913.ENSBTAP00000020006	9913.ENSBTAP00000016878	0	0.12	0.141	0	0.211
SRSF9	SUGP1	9913.ENSBTAP00000016997	9913.ENSBTAP00000046060	0	0	0	0.211	0.211
ADSS	PGM3	9913.ENSBTAP00000044296	9913.ENSBTAP00000000902	0	0.206	0	0	0.206
ALOX15	LRP5	9913.ENSBTAP00000015911	9913.ENSBTAP00000007756	0	0	0	0.2	0.2
BTRC	LRP5	9913.ENSBTAP00000009830	9913.ENSBTAP00000007756	0	0	0	0.2	0.2
